# Supplementary material for: Tetra­methyl­ammonium dihydrogen phosphate hemihydrate
Source: Acta Crystallogr Sect E Struct Rep Online. 2009 Mar 19;65(Pt 4):o797. doi: 10.1107/S1600536809009179 (PMC2968790; doi:10.1107/S1600536809009179)
Supplement: Supplementary file 1 [file e-65-0o797-sup1.cif]

##############################################################################
###                                                                        ###
###        Electronic paper (Acta Crystallographica Section E)             ###
###                                                                        ###
##############################################################################
#                                                                            #
# This CIF contains the data in a paper accepted for publication in Acta     #
# Crystallographica Section E. It conforms to the requirements of Notes      #
# for Authors for Section E, and has been peer reviewed under the auspices   #
# of the IUCr Commission on Journals.                                        #
#                                                                            #
# Full details of the Crystallographic Information File format               #
# are given in the paper "The Crystallographic Information File (CIF):       #
# a New Standard Archive File for Crystallography" by S. R. Hall, F. H.      #
# Allen and I. D. Brown [Acta Cryst. (1991), A47, 655-685].                  #
#                                                                            #
# The current version of the core CIF dictionary is obtainable from          #
# ftp://ftp.iucr.org/pub/cif_core.dic. The current version number is 2.4.    #
#                                                                            #
# Software is freely available for graphical display of the structure(s) in  #
# this CIF.  For information consult the CIF home page http://www.iucr.org/  #
# cif/home.html                                                              #
#                                                                            #
# This file may be used for bona fide research purposes within the           #
# scientific community so long as proper attribution is given to the journal # 
# article from which it was obtained.                                        #
#                                                                            #
##############################################################################
                                             
data_global
_audit_creation_method     'from SHELXL97 CIF and IUCr SHELXL97-template'
_journal_date_recd_electronic     2009-02-24
_journal_date_accepted     2009-03-12
_journal_name_full     'Acta Crystallographica, Section E'
_journal_year     2009
_journal_volume     65
_journal_issue      4
_journal_page_first     o797
_journal_page_last     o797
_journal_paper_category     QO
_journal_coeditor_code     IS2395
_publ_contact_author_name     'Prof Hiroyuki Ohno'
_publ_contact_author_address
;
Department of Biotechnology
Tokyo University of Agriculture and Technology
2-24-16 Naka-cho
Koganei
Tokyo 184-8588
Japan
;
_publ_contact_author_email     'ohnoh@cc.tuat.ac.jp'
_publ_contact_author_fax     '81(42388)7467'
_publ_contact_author_phone     '81(42388)7467'
_publ_section_title
;
Tetramethylammonium dihydrogen phosphate hemihydrate
;
loop_
    _publ_author_name
    _publ_author_address
    'Fujita, Kyoko'
;
    Department of Biotechnology
    Tokyo University of Agriculture and Technology
    2-24-16 Naka-cho
    Koganei
    Tokyo 184-8588
    Japan
;
    'MacFarlane, Douglas R.'
;
    School of Chemistry
    Monash University
    Wellington Road
    Clayton
    Victoria 3800
    Australia
;
    'Noguchi, Keiichi'
;
    Instrumentation Analysis Center
    Tokyo University of Agriculture and Technology
    2-24-16 Naka-cho
    Koganei
    Tokyo 184-8588
    Japan
;
    'Ohno, Hiroyuki'
;
    Department of Biotechnology
    Tokyo University of Agriculture and Technology
    2-24-16 Naka-cho
    Koganei
    Tokyo 184-8588
    Japan
;
data_I
_chemical_name_systematic
;
Tetramethylammonium dihydrogen phosphate hemihydrate
;
_chemical_name_common     'tetramethylammonium dihydrogen phosphate'
_chemical_formula_moiety     'C4 H12 N +, H2 O4 P -, 0.5(H2 O)'
_chemical_formula_sum     'C4 H15 N O4.5 P'
_chemical_formula_iupac     'C4 H12 N +, H2 O4 P -, 0.5H2 O'
_chemical_formula_weight     180.14
_chemical_melting_point     ?
_symmetry_cell_setting     monoclinic
_symmetry_space_group_name_H-M     'C 2/c'
_symmetry_space_group_name_Hall     '-C 2yc'
loop_
    _symmetry_equiv_pos_site_id
    _symmetry_equiv_pos_as_xyz
    1 '+X,+Y,+Z'
    2 '-X,+Y,1/2-Z'
    3 '-X,-Y,-Z'
    4 '+X,-Y,1/2+Z'
    5 '1/2+X,1/2+Y,+Z'
    6 '1/2-X,1/2+Y,1/2-Z'
    7 '1/2-X,1/2-Y,-Z'
    8 '1/2+X,1/2-Y,1/2+Z'
_cell_length_a     14.3213(3)
_cell_length_b     9.2607(2)
_cell_length_c     13.1990(2)
_cell_angle_alpha     90.00
_cell_angle_beta     103.6140(10)
_cell_angle_gamma     90.00
_cell_volume     1701.34(6)
_cell_formula_units_Z     8
_cell_measurement_reflns_used     13463
_cell_measurement_theta_min     3.4
_cell_measurement_theta_max     68.2
_cell_measurement_temperature     193.0(10)
_exptl_crystal_description     'block'
_exptl_crystal_colour     'colorless'
_exptl_crystal_size_max     0.40
_exptl_crystal_size_mid     0.35
_exptl_crystal_size_min     0.20
_exptl_crystal_density_diffrn     1.407
_exptl_crystal_density_meas     ?
_exptl_crystal_density_method     'not measured'
_exptl_crystal_F_000     776
_exptl_absorpt_coefficient_mu     2.723
_exptl_absorpt_correction_type     numerical
_exptl_absorpt_process_details     '(<i>NUMABS</i>; Higashi, 1999)'
_exptl_absorpt_correction_T_min     0.390
_exptl_absorpt_correction_T_max     0.580
_exptl_special_details
;
;
_diffrn_ambient_temperature     193.0(10)
_diffrn_radiation_type     CuK\a
_diffrn_radiation_wavelength     1.54187
_diffrn_radiation_source     'rotating anode'
_diffrn_radiation_monochromator     graphite
_diffrn_measurement_device_type     'Rigaku R-AXIS RAPID'
_diffrn_measurement_method     \w
_diffrn_detector_area_resol_mean     10.00
_diffrn_reflns_number     14805
_diffrn_reflns_av_R_equivalents     0.0396
_diffrn_reflns_av_sigmaI/netI     0.0159
_diffrn_reflns_theta_min     5.74
_diffrn_reflns_theta_max     68.22
_diffrn_reflns_theta_full     68.22
_diffrn_measured_fraction_theta_max     1.000
_diffrn_measured_fraction_theta_full     1.000
_diffrn_reflns_limit_h_min     -17
_diffrn_reflns_limit_h_max     17
_diffrn_reflns_limit_k_min     -11
_diffrn_reflns_limit_k_max     11
_diffrn_reflns_limit_l_min     -15
_diffrn_reflns_limit_l_max     15
_refine_special_details
;
Refinement of <i>F</i>^2^ against ALL reflections. The weighted <i>R</i>-factor
<i>wR</i> and goodness of fit <i>S</i> are based on <i>F</i>^2^, conventional
<i>R</i>-factors <i>R</i> are based on <i>F</i>, with <i>F</i> set to zero for
negative <i>F</i>^2^. The threshold expression of <i>F</i>^2^ >
\s(<i>F</i>^2^) is used only for calculating <i>R</i>-factors(gt) <i>etc</i>.
and is not relevant to the choice of reflections for refinement.
<i>R</i>-factors based on <i>F</i>^2^ are statistically about twice as large
as those based on <i>F</i>, and <i>R</i>- factors based on ALL data will be
even larger.
;
_reflns_number_total     1565
_reflns_number_gt     1505
_reflns_threshold_expression     I>2\s(I)
_refine_ls_structure_factor_coef     Fsqd
_refine_ls_matrix_type     full
_refine_ls_R_factor_all     0.0325
_refine_ls_R_factor_gt     0.0317
_refine_ls_wR_factor_gt     0.0837
_refine_ls_wR_factor_ref     0.0842
_refine_ls_goodness_of_fit_ref     1.053
_refine_ls_restrained_S_all     1.053
_refine_ls_number_reflns     1565
_refine_ls_number_parameters     113
_refine_ls_number_restraints     0
_refine_ls_hydrogen_treatment     mixed
_refine_ls_weighting_scheme     calc
_refine_ls_weighting_details
         'calc w=1/[\s^2^(Fo^2^)+(0.0404P)^2^+2.3234P] where P=(Fo^2^+2Fc^2^)/3'
_atom_sites_solution_hydrogens     difmap
_atom_sites_solution_primary     direct
_atom_sites_solution_secondary     difmap
_refine_ls_shift/su_max     0.000
_refine_ls_shift/su_mean     0.000
_refine_diff_density_max     0.234
_refine_diff_density_min     -0.307
_refine_ls_extinction_method     'SHELXL97 (Sheldrick, 2008)'
_refine_ls_extinction_coef     0.0039(3)
_refine_ls_extinction_expression
                                  'Fc^*^=kFc[1+0.001xFc^2^\l^3^/sin(2\q)]^-1/4^'
loop_
    _atom_type_symbol
    _atom_type_description
    _atom_type_scat_dispersion_real
    _atom_type_scat_dispersion_imag
    _atom_type_scat_source
    'C' 'C' 0.0181 0.0091
                         'International Tables Vol C Tables 4.2.6.8 and 6.1.1.4'
    'H' 'H' 0.0000 0.0000
                         'International Tables Vol C Tables 4.2.6.8 and 6.1.1.4'
    'O' 'O' 0.0492 0.0322
                         'International Tables Vol C Tables 4.2.6.8 and 6.1.1.4'
    'N' 'N' 0.0311 0.0180
                         'International Tables Vol C Tables 4.2.6.8 and 6.1.1.4'
    'P' 'P' 0.2955 0.4335
                         'International Tables Vol C Tables 4.2.6.8 and 6.1.1.4'
_computing_data_collection     'PROCESS-AUTO (Rigaku/MSC, 1998)'
_computing_cell_refinement     'PROCESS-AUTO (Rigaku/MSC, 1998)'
_computing_data_reduction     'CrystalStructure (Rigaku/MSC, 2004)'
_computing_structure_solution     'SIR2004 (Burla <i>et al.</i>, 2005)'
_computing_structure_refinement     'SHELXL97 (Sheldrick, 2008)'
_computing_molecular_graphics     'ORTEPIII (Burnett & Johnson, 1996)'
_computing_publication_material     'SHELXL97 (Sheldrick, 2008)'
loop_
    _atom_site_type_symbol
    _atom_site_label
    _atom_site_fract_x
    _atom_site_fract_y
    _atom_site_fract_z
    _atom_site_U_iso_or_equiv
    _atom_site_adp_type
    _atom_site_calc_flag
    _atom_site_refinement_flags
    _atom_site_occupancy
    _atom_site_disorder_assembly
    _atom_site_disorder_group
    P P1 0.37195(3) 0.13092(4) 0.48223(3) 0.02350(19) Uani d . 1 . .
    O O1 0.43439(8) 0.11276(14) 0.40616(9) 0.0306(3) Uani d . 1 . .
    O O2 0.26771(8) 0.08626(14) 0.43819(10) 0.0355(3) Uani d . 1 . .
    O O3 0.37576(9) 0.28806(13) 0.52247(11) 0.0355(3) Uani d . 1 . .
    O O4 0.41159(10) 0.03446(16) 0.58089(10) 0.0375(4) Uani d . 1 . .
    N N1 0.15455(10) 0.15807(15) 0.14754(10) 0.0264(3) Uani d . 1 . .
    C C1 0.11725(17) 0.2789(2) 0.20042(16) 0.0456(5) Uani d . 1 . .
    H H1A 0.0469 0.2784 0.1808 0.055 Uiso calc R 1 . .
    H H1B 0.1410 0.3707 0.1793 0.055 Uiso calc R 1 . .
    H H1C 0.1393 0.2675 0.2761 0.055 Uiso calc R 1 . .
    C C2 0.26055(16) 0.1614(4) 0.17612(19) 0.0726(9) Uani d . 1 . .
    H H2A 0.2831 0.2550 0.1566 0.087 Uiso calc R 1 . .
    H H2B 0.2856 0.0841 0.1392 0.087 Uiso calc R 1 . .
    H H2C 0.2833 0.1472 0.2515 0.087 Uiso calc R 1 . .
    C C3 0.12037(14) 0.1727(2) 0.03190(14) 0.0384(5) Uani d . 1 . .
    H H3A 0.0502 0.1653 0.0122 0.046 Uiso calc R 1 . .
    H H3B 0.1484 0.0956 -0.0023 0.046 Uiso calc R 1 . .
    H H3C 0.1401 0.2667 0.0100 0.046 Uiso calc R 1 . .
    C C4 0.1185(3) 0.0209(3) 0.1815(2) 0.0816(10) Uani d . 1 . .
    H H4A 0.0481 0.0194 0.1602 0.098 Uiso calc R 1 . .
    H H4B 0.1390 0.0128 0.2576 0.098 Uiso calc R 1 . .
    H H4C 0.1444 -0.0605 0.1493 0.098 Uiso calc R 1 . .
    O O5 0.5000 0.2765(2) 0.2500 0.0533(6) Uani d S 1 . .
    H H3O 0.318(3) 0.325(5) 0.537(3) 0.130(14) Uiso d . 1 . .
    H H4O 0.4569(19) -0.003(3) 0.5780(19) 0.048(7) Uiso d . 1 . .
    H H5O 0.4803(19) 0.223(3) 0.291(2) 0.059(8) Uiso d . 1 . .
loop_
    _atom_site_aniso_label
    _atom_site_aniso_U_11
    _atom_site_aniso_U_22
    _atom_site_aniso_U_33
    _atom_site_aniso_U_12
    _atom_site_aniso_U_13
    _atom_site_aniso_U_23
    P1 0.0201(3) 0.0248(3) 0.0272(3) 0.00388(15) 0.00872(17) -0.00004(15)
    O1 0.0281(6) 0.0381(7) 0.0282(6) 0.0099(5) 0.0117(5) 0.0056(5)
    O2 0.0240(6) 0.0379(7) 0.0445(7) -0.0021(5) 0.0074(5) -0.0135(6)
    O3 0.0291(6) 0.0264(7) 0.0538(8) -0.0022(5) 0.0155(6) -0.0083(6)
    O4 0.0340(7) 0.0466(8) 0.0380(7) 0.0179(6) 0.0206(6) 0.0146(6)
    N1 0.0293(7) 0.0262(7) 0.0246(7) 0.0037(6) 0.0081(6) 0.0018(5)
    C1 0.0584(13) 0.0441(12) 0.0370(10) 0.0183(10) 0.0169(9) -0.0020(9)
    C2 0.0317(11) 0.145(3) 0.0396(12) 0.0238(14) 0.0061(9) -0.0052(15)
    C3 0.0414(10) 0.0471(11) 0.0260(9) 0.0102(9) 0.0064(8) 0.0030(8)
    C4 0.162(3) 0.0378(13) 0.0494(14) -0.0344(17) 0.0325(17) -0.0002(11)
    O5 0.0807(17) 0.0291(11) 0.0653(15) 0.000 0.0476(13) 0.000
_geom_special_details
;
All e.s.d.'s (except the e.s.d. in the dihedral angle between two l.s. planes)
are estimated using the full covariance matrix. The cell e.s.d.'s are taken
into account individually in the estimation of e.s.d.'s in distances, angles
and torsion angles; correlations between e.s.d.'s in cell parameters are only
used when they are defined by crystal symmetry. An approximate (isotropic)
treatment of cell e.s.d.'s is used for estimating e.s.d.'s involving l.s.
planes.
;
loop_
    _geom_bond_atom_site_label_1
    _geom_bond_atom_site_label_2
    _geom_bond_site_symmetry_2
    _geom_bond_distance
    _geom_bond_publ_flag
    P1 O1 . 1.5029(12) ?
    P1 O2 . 1.5261(12) ?
    P1 O3 . 1.5456(12) ?
    P1 O4 . 1.5710(13) ?
    O3 H3O . 0.96(5) ?
    O4 H4O . 0.75(3) ?
    N1 C2 . 1.476(3) ?
    N1 C4 . 1.480(3) ?
    N1 C1 . 1.483(2) ?
    N1 C3 . 1.495(2) ?
    C1 H1A . 0.9800 ?
    C1 H1B . 0.9800 ?
    C1 H1C . 0.9800 ?
    C2 H2A . 0.9800 ?
    C2 H2B . 0.9800 ?
    C2 H2C . 0.9800 ?
    C3 H3A . 0.9800 ?
    C3 H3B . 0.9800 ?
    C3 H3C . 0.9800 ?
    C4 H4A . 0.9800 ?
    C4 H4B . 0.9800 ?
    C4 H4C . 0.9800 ?
    O5 H5O . 0.83(3) ?
loop_
    _geom_angle_atom_site_label_1
    _geom_angle_atom_site_label_2
    _geom_angle_atom_site_label_3
    _geom_angle_site_symmetry_1
    _geom_angle_site_symmetry_3
    _geom_angle
    _geom_angle_publ_flag
    O1 P1 O2 . . 113.43(7) ?
    O1 P1 O3 . . 110.89(7) ?
    O2 P1 O3 . . 109.77(7) ?
    O1 P1 O4 . . 109.53(7) ?
    O2 P1 O4 . . 106.97(8) ?
    O3 P1 O4 . . 105.89(8) ?
    P1 O3 H3O . . 116(3) ?
    P1 O4 H4O . . 111.8(19) ?
    C2 N1 C4 . . 110.6(2) ?
    C2 N1 C1 . . 109.08(18) ?
    C4 N1 C1 . . 108.36(18) ?
    C2 N1 C3 . . 109.20(15) ?
    C4 N1 C3 . . 109.46(17) ?
    C1 N1 C3 . . 110.14(14) ?
    N1 C1 H1A . . 109.5 ?
    N1 C1 H1B . . 109.5 ?
    H1A C1 H1B . . 109.5 ?
    N1 C1 H1C . . 109.5 ?
    H1A C1 H1C . . 109.5 ?
    H1B C1 H1C . . 109.5 ?
    N1 C2 H2A . . 109.5 ?
    N1 C2 H2B . . 109.5 ?
    H2A C2 H2B . . 109.5 ?
    N1 C2 H2C . . 109.5 ?
    H2A C2 H2C . . 109.5 ?
    H2B C2 H2C . . 109.5 ?
    N1 C3 H3A . . 109.5 ?
    N1 C3 H3B . . 109.5 ?
    H3A C3 H3B . . 109.5 ?
    N1 C3 H3C . . 109.5 ?
    H3A C3 H3C . . 109.5 ?
    H3B C3 H3C . . 109.5 ?
    N1 C4 H4A . . 109.5 ?
    N1 C4 H4B . . 109.5 ?
    H4A C4 H4B . . 109.5 ?
    N1 C4 H4C . . 109.5 ?
    H4A C4 H4C . . 109.5 ?
    H4B C4 H4C . . 109.5 ?
loop_
    _geom_hbond_atom_site_label_D
    _geom_hbond_atom_site_label_H
    _geom_hbond_atom_site_label_A
    _geom_hbond_site_symmetry_A
    _geom_hbond_distance_DH
    _geom_hbond_distance_HA
    _geom_hbond_distance_DA
    _geom_hbond_angle_DHA
    _geom_hbond_publ_flag
    O3 H3O O2 7_556 0.96(4) 1.57(4) 2.5196(18) 169(4) y
    O4 H4O O1 3_656 0.75(3) 1.83(3) 2.5644(19) 169(3) y
    O5 H5O O1 1_555 0.83(3) 2.06(3) 2.8883(15) 173(3) y
    C1 H1B O1 6_555 0.98 2.62 3.405(2) 137 y
    C2 H2B O4 4_554 0.98 2.39 3.291(3) 153 y
    C2 H2C O2 1_555 0.98 2.59 3.506(3) 156 y
    C2 H2C O1 1_555 0.98 2.62 3.473(3) 145 y
    C3 H3A O3 8_454 0.98 2.57 3.495(3) 157 y
    C4 H4C O3 6_545 0.98 2.62 3.465(3) 144 y
