# Supplementary material for: Tetra­methyl­ammonium dihydrogen phosphate hemihydrate
Source: Acta Crystallogr Sect E Struct Rep Online. 2009 Mar 19;65(Pt 4):o797. doi: 10.1107/S1600536809009179 (PMC2968790; doi:10.1107/S1600536809009179)
Supplement: Supplementary file 2 [file e-65-0o797-Isup2.hkl]

#
# h,k,l, Fc-squared, Fo-squared, sigma(Fo-squared) and status flag
#
data_I
_shelx_title ' OhnoNakamuraLab_080710_'
_shelx_refln_list_code          4
_shelx_F_calc_maximum      229.23
_exptl_crystal_F_000       776.00
_reflns_d_resolution_high  0.8302
 
loop_
 _symmetry_equiv_pos_as_xyz
 'x, y, z'
 '-x, y, -z+1/2'
 'x+1/2, y+1/2, z'
 '-x+1/2, y+1/2, -z+1/2'
 '-x, -y, -z'
 'x, -y, z-1/2'
 '-x+1/2, -y+1/2, -z'
 'x+1/2, -y+1/2, z-1/2'
 
_cell_length_a    14.3213
_cell_length_b     9.2607
_cell_length_c    13.1990
_cell_angle_alpha  90.000
_cell_angle_beta  103.614
_cell_angle_gamma  90.000
 
_shelx_F_squared_multiplier     1.000
 
loop_
 _refln_index_h
 _refln_index_k
 _refln_index_l
 _refln_F_squared_calc
 _refln_F_squared_meas
 _refln_F_squared_sigma
 _refln_observed_status
   2   0   0      391.20      545.06     10.10 o
   4   0   0    42272.17    39382.06   1382.37 o
   6   0   0     5238.97     6307.51     67.76 o
   8   0   0    18958.74    18641.53    309.80 o
  10   0   0     1100.30      879.16     15.09 o
  12   0   0     1533.55     1338.18     22.93 o
  14   0   0      292.23      253.43      7.82 o
  16   0   0     1534.77     1605.55     57.24 o
   1   1   0     5321.09     5232.49     49.62 o
   3   1   0        5.44       19.30      0.89 o
   5   1   0     1322.38     1339.42      9.66 o
   7   1   0     4390.00     4607.69     38.91 o
   9   1   0     1035.51     1085.77     10.30 o
  11   1   0      698.42      703.19      9.27 o
  13   1   0      134.36      120.56      3.34 o
  15   1   0      140.10      145.01      4.91 o
   0   2   0     4275.86     3771.18     37.17 o
   2   2   0        3.67       41.65      2.20 o
   4   2   0     1155.53     1370.77      9.21 o
   6   2   0     3694.03     4013.92     31.64 o
   8   2   0     3236.63     3397.56     30.41 o
  10   2   0       28.56       54.46      2.10 o
  12   2   0      857.02      851.59     12.06 o
  14   2   0       11.73       11.47      2.10 o
  16   2   0      280.00      296.28      7.35 o
   1   3   0        5.35        9.73      1.93 o
   3   3   0       89.42       96.71      1.28 o
   5   3   0      110.74       83.19      0.98 o
   7   3   0        2.61       24.23      0.89 o
   9   3   0      232.38      255.32      4.85 o
  11   3   0     1614.07     1432.58     21.10 o
  13   3   0      176.28      193.43      4.23 o
  15   3   0      496.77      463.47      8.68 o
   0   4   0     3689.05     3666.75     40.08 o
   2   4   0     2465.11     2407.28     18.67 o
   4   4   0      314.49      207.01      1.88 o
   6   4   0       61.43       72.53      1.38 o
   8   4   0      479.52      413.69      4.93 o
  10   4   0     2285.68     2155.25     35.07 o
  12   4   0      605.66      632.70     11.23 o
  14   4   0      308.68      324.32      8.51 o
   1   5   0     6434.59     6636.92     60.90 o
   3   5   0     2118.11     2263.37     20.19 o
   5   5   0      473.33      540.79      5.38 o
   7   5   0      591.57      594.23      8.38 o
   9   5   0      403.37      370.28      5.98 o
  11   5   0     1640.82     1514.07     25.03 o
  13   5   0        0.72        0.63      1.42 o
   0   6   0      201.54      221.86      4.70 o
   2   6   0        0.55        5.37      0.94 o
   4   6   0     2756.86     2742.42     35.14 o
   6   6   0      427.28      444.40      8.06 o
   8   6   0      208.48      179.83      3.81 o
  10   6   0       10.49       12.82      2.25 o
  12   6   0       91.92       92.21      3.71 o
  14   6   0       30.66       22.29      4.66 o
   1   7   0     1062.56     1074.23     16.63 o
   3   7   0       83.48       63.98      3.02 o
   5   7   0      806.33      803.38     12.80 o
   7   7   0     1070.57     1011.42     16.34 o
   9   7   0      466.36      483.83      8.90 o
  11   7   0      270.01      263.08      7.28 o
  13   7   0      611.72      647.73     17.35 o
   0   8   0     1678.27     1574.85     82.68 o
   2   8   0      121.27      150.37     12.27 o
   4   8   0     1256.49     1189.77     21.61 o
   6   8   0       11.78       15.22      4.82 o
   8   8   0      461.60      431.58      7.56 o
  10   8   0       47.21       45.34      2.26 o
   1   9   0      295.12      299.10      9.19 o
   3   9   0      408.12      433.95     13.02 o
   5   9   0      206.11      217.34      6.36 o
   7   9   0       41.64       57.36      4.42 o
   9   9   0       22.72       26.15      2.32 o
   0  10   0        6.21        1.01      2.28 o
   2  10   0        3.44        3.27      1.79 o
   4  10   0      122.31      101.35      6.61 o
   6  10   0       22.65       39.15     11.92 o
   1  11   0      269.83      291.32     11.41 o
 -15   1   1      296.56      302.48      6.25 o
 -13   1   1     2237.35     2202.02     32.84 o
 -11   1   1      478.33      501.06      7.16 o
  -9   1   1      173.89      142.51      2.07 o
  -7   1   1      122.87      116.65      1.29 o
  -5   1   1     5273.82     4847.45     39.49 o
  -3   1   1      265.62      278.92      2.61 o
  -1   1   1     6059.39     6165.52     54.42 o
   1   1   1     2026.27     2279.82     15.85 o
   3   1   1    19434.47    19893.76    289.68 o
   5   1   1     2372.30     2562.71     17.38 o
   7   1   1     5893.70     6287.71     57.07 o
   9   1   1     1244.76     1298.16     13.31 o
  11   1   1      218.92      210.89      3.55 o
  13   1   1      554.75      517.41      7.80 o
  15   1   1      150.09      157.86      4.14 o
 -16   2   1        3.37        4.03      1.88 o
 -14   2   1      782.46      792.70     13.14 o
 -12   2   1     1477.43     1339.47     20.26 o
 -10   2   1     4954.01     5039.98     69.90 o
  -8   2   1      221.93      301.32      3.09 o
  -6   2   1      442.16      401.52      3.47 o
  -4   2   1      385.93      426.27      3.25 o
  -2   2   1    52548.44    48131.59   1017.67 o
   0   2   1    11926.13    11964.92    136.19 o
   2   2   1    14598.22    14319.97    157.06 o
   4   2   1     1196.50     1277.16      8.35 o
   6   2   1     3903.81     3870.18     27.73 o
   8   2   1        3.53       11.00      1.03 o
  10   2   1      136.26      140.04      3.66 o
  12   2   1      749.05      713.19     10.80 o
  14   2   1      356.70      355.84      5.78 o
  16   2   1      115.10      121.90      6.00 o
 -15   3   1        7.13       10.32      1.98 o
 -13   3   1      206.42      185.42      4.72 o
 -11   3   1       95.30       97.29      2.86 o
  -9   3   1       67.53       48.07      1.50 o
  -7   3   1      305.14      307.65      2.59 o
  -5   3   1     3922.12     4400.06     33.40 o
  -3   3   1     3715.90     3537.60     26.66 o
  -1   3   1     5619.09     5672.17     45.89 o
   1   3   1     7405.86     7510.17     62.66 o
   3   3   1       26.44       47.24      1.20 o
   5   3   1      207.79      289.97      2.16 o
   7   3   1     1950.29     2040.42     17.08 o
   9   3   1      152.52      124.83      4.94 o
  11   3   1      618.71      595.82      9.06 o
  13   3   1      465.61      439.76      7.01 o
  15   3   1        8.04        4.12      1.53 o
 -14   4   1      156.43      183.19      6.24 o
 -12   4   1       14.73       23.07      2.74 o
 -10   4   1       30.65       35.93      2.00 o
  -8   4   1     1655.81     1714.01     17.17 o
  -6   4   1      289.93      317.59      2.98 o
  -4   4   1        6.76        7.62      0.58 o
  -2   4   1      207.92      256.12      2.23 o
   0   4   1        9.46        9.48      1.10 o
   2   4   1     2340.25     2574.70     18.69 o
   4   4   1      952.39     1032.75      7.51 o
   6   4   1       89.60      110.65      1.94 o
   8   4   1      736.78      706.82     10.02 o
  10   4   1      105.20       89.74      3.48 o
  12   4   1      277.15      224.58      5.09 o
  14   4   1      143.08      147.80      3.50 o
 -15   5   1      370.36      370.17      9.63 o
 -13   5   1      427.45      404.20      8.55 o
 -11   5   1      398.50      368.20      7.79 o
  -9   5   1      165.71      146.49      3.24 o
  -7   5   1      340.79      327.41      4.73 o
  -5   5   1      128.18      178.86      2.76 o
  -3   5   1      521.07      526.00      6.13 o
  -1   5   1      378.34      456.89      4.02 o
   1   5   1       76.01       48.04      1.32 o
   3   5   1      358.12      309.38      3.08 o
   5   5   1     3592.33     3512.53     32.19 o
   7   5   1      547.01      498.93      6.71 o
   9   5   1     1054.90     1070.43     14.22 o
  11   5   1      368.05      362.40      7.25 o
  13   5   1     1193.47     1172.59     17.23 o
 -14   6   1     1958.15     2258.43     60.70 o
 -12   6   1      477.14      449.53     10.63 o
 -10   6   1     2590.01     2564.24     47.39 o
  -8   6   1      184.62      201.49      6.33 o
  -6   6   1     2420.61     2473.52     35.36 o
  -4   6   1        3.83        3.65      0.97 o
  -2   6   1     3695.65     3862.08     46.90 o
   0   6   1     1787.56     1681.41     16.53 o
   2   6   1     7866.85     7673.24     84.49 o
   4   6   1       80.43      104.54      2.18 o
   6   6   1     3296.66     3184.87     46.67 o
   8   6   1      390.63      386.17      7.81 o
  10   6   1     1864.65     1824.65     30.61 o
  12   6   1      188.28      202.05      6.54 o
 -13   7   1      838.24      874.82     22.98 o
 -11   7   1        0.16        2.83      2.10 o
  -9   7   1      875.47      887.82     13.93 o
  -7   7   1       88.91      112.25      3.69 o
  -5   7   1        5.94        6.78      2.13 o
  -3   7   1      443.95      450.52     13.56 o
  -1   7   1       39.46       45.39      2.83 o
   1   7   1     4120.10     4233.66     64.85 o
   3   7   1       44.34       43.07      1.76 o
   5   7   1      402.08      418.60      6.67 o
   7   7   1      143.56      131.09      3.87 o
   9   7   1      526.51      490.72      8.67 o
  11   7   1        0.66        0.07      1.39 o
 -10   8   1      256.59      239.95      4.94 o
  -8   8   1      144.36      146.57      5.75 o
  -6   8   1     3485.90     3534.56     70.72 o
  -4   8   1      278.16      255.92      7.40 o
  -2   8   1     1675.56     1576.22     37.26 o
   0   8   1      367.17      335.91      8.23 o
   2   8   1     2166.45     1977.74     30.15 o
   4   8   1       39.55       52.49      3.24 o
   6   8   1      564.72      504.51      8.06 o
   8   8   1      222.86      219.12      4.96 o
  10   8   1      126.67      136.17      3.49 o
  -9   9   1      138.40      149.20      4.44 o
  -7   9   1      273.78      298.53      8.19 o
  -5   9   1      603.44      563.33     12.68 o
  -3   9   1      626.53      570.98     16.44 o
  -1   9   1      280.57      257.62      7.90 o
   1   9   1       22.11       35.26      4.68 o
   3   9   1     1164.48     1121.02     25.67 o
   5   9   1      295.68      269.57      8.17 o
   7   9   1       45.00       44.56      2.36 o
   9   9   1       48.52       49.92      3.40 o
  -6  10   1      165.28      168.11      9.97 o
  -4  10   1      161.01      156.05      6.38 o
  -2  10   1      433.99      450.63     13.79 o
   0  10   1       33.12       31.96      2.92 o
   2  10   1      450.40      473.07      7.80 o
   4  10   1        9.36        9.06      1.79 o
   6  10   1      368.16      409.75      9.26 o
  -1  11   1      199.18      228.90      6.29 o
   1  11   1      328.50      336.00     14.39 o
 -16   0   2     1230.38     1308.41     28.71 o
 -14   0   2        0.41        2.80      2.47 o
 -12   0   2     8820.74     8224.77    368.87 o
 -10   0   2       12.98        6.84      1.34 o
  -8   0   2     9608.69     9154.98    127.29 o
  -6   0   2     5685.54     5254.22     63.22 o
  -4   0   2    23835.46    23142.08    464.24 o
  -2   0   2    12798.22    13225.71    180.12 o
   0   0   2    24288.48    26181.01   1031.63 o
   2   0   2    16775.91    17139.26    384.85 o
   4   0   2    16163.95    15977.31    246.53 o
   6   0   2      816.63      915.44      9.13 o
   8   0   2     1007.51     1117.52     13.94 o
  10   0   2      529.31      486.27      9.71 o
  12   0   2      603.65      641.80     11.58 o
  14   0   2      456.63      429.21      9.66 o
  16   0   2     1066.46     1184.01     36.10 o
 -17   1   2      186.61      200.17      6.25 o
 -15   1   2       12.64        8.82      1.90 o
 -13   1   2      304.14      312.06      6.58 o
 -11   1   2      657.71      571.51      9.14 o
  -9   1   2     1179.79     1210.62     10.56 o
  -7   1   2      115.36      117.21      1.27 o
  -5   1   2       51.94       15.50      1.51 o
  -3   1   2     7341.81     7000.61     54.45 o
  -1   1   2     4126.32     4315.78     30.96 o
   1   1   2    13719.24    13385.34    197.65 o
   3   1   2       12.79       13.22      0.88 o
   5   1   2     4368.49     4555.10     35.81 o
   7   1   2        9.21       33.34      1.51 o
   9   1   2      110.18      138.43      2.98 o
  11   1   2      487.04      420.93      6.63 o
  13   1   2      516.79      483.12      7.35 o
  15   1   2      394.79      412.70      6.61 o
 -16   2   2      343.37      364.67      7.74 o
 -14   2   2        2.05        1.08      1.21 o
 -12   2   2      306.91      297.52      5.75 o
 -10   2   2      632.12      582.01      9.79 o
  -8   2   2      264.75      310.02      3.11 o
  -6   2   2        5.02        9.35      0.58 o
  -4   2   2     3174.36     3279.64     25.50 o
  -2   2   2      135.41      133.00      1.74 o
   0   2   2      416.47      442.83      5.44 o
   2   2   2     1417.31     1388.03      9.66 o
   4   2   2     9322.84     9136.19     74.37 o
   6   2   2      871.27      997.97      7.26 o
   8   2   2      163.16      123.98      2.01 o
  10   2   2       81.44       61.69      2.32 o
  12   2   2     1177.61     1060.83     16.62 o
  14   2   2       16.25       12.87      1.57 o
 -15   3   2      278.15      311.95      6.15 o
 -13   3   2      143.99      130.84      3.97 o
 -11   3   2       10.73       21.56      1.93 o
  -9   3   2      817.82      845.48      8.55 o
  -7   3   2       36.36       18.52      0.71 o
  -5   3   2     1988.28     2256.68     16.66 o
  -3   3   2     9801.49    10088.37     88.35 o
  -1   3   2      112.06       90.90      2.33 o
   1   3   2     1316.04     1428.28     10.72 o
   3   3   2     3952.72     3455.40     25.31 o
   5   3   2        3.82       12.09      0.75 o
   7   3   2     1826.10     2056.39     16.81 o
   9   3   2       85.71      113.27      3.15 o
  11   3   2      887.37      853.01     12.77 o
  13   3   2       32.41       16.57      1.99 o
  15   3   2      520.63      581.36     10.69 o
 -16   4   2     1037.99     1162.20     31.16 o
 -14   4   2      135.35      109.26      3.91 o
 -12   4   2     3323.92     3206.48     53.21 o
 -10   4   2      107.20       80.12      2.73 o
  -8   4   2     2436.83     2437.33     20.10 o
  -6   4   2       53.01       48.19      1.77 o
  -4   4   2      675.46      579.67      4.43 o
  -2   4   2     6397.46     6159.96     55.37 o
   0   4   2    11082.82    11167.42    104.68 o
   2   4   2     2182.96     2488.09     18.99 o
   4   4   2     3497.45     3593.18     27.94 o
   6   4   2       30.21       36.06      1.89 o
   8   4   2     2500.87     2406.09     31.57 o
  10   4   2       39.90       38.28      2.87 o
  12   4   2      301.23      282.94      5.87 o
  14   4   2      111.51      111.41      2.93 o
 -15   5   2      526.15      585.21     13.78 o
 -13   5   2      261.45      234.98      6.59 o
 -11   5   2     3663.21     3643.13     77.79 o
  -9   5   2      847.66      777.58     11.53 o
  -7   5   2       54.01       51.64      1.70 o
  -5   5   2      251.59      249.60      3.18 o
  -3   5   2     1343.81     1461.52     11.27 o
  -1   5   2     7730.18     8025.70     78.01 o
   1   5   2        2.09       11.84      1.23 o
   3   5   2     4918.22     5023.65     42.30 o
   5   5   2     3180.97     3170.55     38.47 o
   7   5   2      852.63      819.60     11.23 o
   9   5   2      757.25      718.64     10.05 o
  11   5   2      712.60      735.39     12.82 o
  13   5   2       43.73       46.87      2.09 o
 -14   6   2      155.95      194.13      8.92 o
 -12   6   2      133.83      121.41      5.61 o
 -10   6   2      261.53      223.76      6.23 o
  -8   6   2     1390.37     1405.62     21.54 o
  -6   6   2      274.78      271.50      4.98 o
  -4   6   2     1571.68     1516.08     28.11 o
  -2   6   2     1806.29     1818.07     18.10 o
   0   6   2        9.85        2.74      1.07 o
   2   6   2      244.69      223.98      3.33 o
   4   6   2       84.30       87.90      2.13 o
   6   6   2      748.97      785.30     12.16 o
   8   6   2      177.71      160.89      4.92 o
  10   6   2      272.81      270.53      6.21 o
  12   6   2      229.29      229.96      6.54 o
 -13   7   2     1129.00     1212.24     45.63 o
 -11   7   2      723.74      741.28     24.48 o
  -9   7   2      113.32      110.58      3.46 o
  -7   7   2     2655.18     2575.09     43.12 o
  -5   7   2     2105.19     1973.99     29.30 o
  -3   7   2     2544.21     2476.98     32.54 o
  -1   7   2      425.79      431.85      7.30 o
   1   7   2     4284.73     4103.74     58.35 o
   3   7   2     2976.23     2986.21     39.03 o
   5   7   2     3022.44     2984.60     45.45 o
   7   7   2     1021.45     1061.06     18.92 o
   9   7   2      657.59      620.46     11.32 o
  11   7   2      721.67      801.36     15.04 o
 -12   8   2      716.12      800.66     30.11 o
 -10   8   2       77.29       72.90      2.87 o
  -8   8   2      359.33      366.81     13.90 o
  -6   8   2        1.02        0.22      1.18 o
  -4   8   2      347.04      346.14      7.26 o
  -2   8   2      388.07      368.46     12.78 o
   0   8   2      546.64      548.24      9.18 o
   2   8   2      204.48      189.86      4.54 o
   4   8   2     1571.69     1467.40     22.46 o
   6   8   2       54.77       43.35      2.22 o
   8   8   2      284.48      280.63      5.54 o
  10   8   2       38.86       39.59      2.12 o
  -9   9   2       37.84       45.85      4.79 o
  -7   9   2       22.19       24.62      3.04 o
  -5   9   2        0.58        6.86      2.12 o
  -3   9   2      364.09      330.51     10.92 o
  -1   9   2     1008.10     1035.14     16.67 o
   1   9   2       94.32       77.60      3.27 o
   3   9   2      299.81      314.82      7.68 o
   5   9   2        4.57        8.22      2.62 o
   7   9   2      109.24      100.19      3.35 o
   9   9   2        0.15        0.38      1.48 o
  -6  10   2       54.46       48.90      2.93 o
  -4  10   2      235.21      221.55      8.49 o
  -2  10   2       29.90       45.98      9.66 o
   0  10   2        1.07        2.03      1.70 o
   2  10   2        3.65        1.21      1.27 o
   4  10   2        0.72        1.76      2.20 o
   6  10   2       98.78       97.50      4.94 o
  -1  11   2      337.17      359.64     11.05 o
   1  11   2      229.18      227.96      8.46 o
 -17   1   3       78.69       85.17      3.39 o
 -15   1   3      442.28      420.96      8.29 o
 -13   1   3      653.96      585.85     10.89 o
 -11   1   3     1648.49     1453.69     21.98 o
  -9   1   3     5623.91     5847.83     63.68 o
  -7   1   3      557.13      500.84      3.71 o
  -5   1   3     1598.89     1682.33     12.10 o
  -3   1   3     2711.66     2611.59     17.72 o
  -1   1   3    25530.20    25827.51    434.25 o
   1   1   3    19873.88    20148.18    325.31 o
   3   1   3      387.93      414.03      3.40 o
   5   1   3     5155.16     5102.01     41.71 o
   7   1   3     5949.23     6350.00     57.24 o
   9   1   3     2486.65     2570.66     33.54 o
  11   1   3       18.71       12.62      1.62 o
  13   1   3      321.77      320.40      5.81 o
  15   1   3       32.49       45.20      3.10 o
 -16   2   3      445.72      490.67      9.72 o
 -14   2   3     2024.61     2055.40     32.89 o
 -12   2   3      115.89      120.86      3.51 o
 -10   2   3     9263.33     8680.63    137.51 o
  -8   2   3     2217.82     2490.84     21.32 o
  -6   2   3     1114.73     1008.65      7.66 o
  -4   2   3      189.68      119.41      1.41 o
  -2   2   3     5229.65     4601.87     34.69 o
   0   2   3    18798.86    19551.57    227.90 o
   2   2   3     2856.73     2602.12     19.61 o
   4   2   3      539.93      497.52      3.82 o
   6   2   3     3518.50     3345.34     26.33 o
   8   2   3       53.83       27.42      1.18 o
  10   2   3     1398.41     1319.12     18.31 o
  12   2   3      507.28      459.95      7.65 o
  14   2   3      296.70      321.93      5.34 o
 -15   3   3      131.93      126.94      3.34 o
 -13   3   3      517.09      480.40      8.05 o
 -11   3   3      945.15      890.15     14.49 o
  -9   3   3      135.20      105.33      2.09 o
  -7   3   3      145.48      104.38      1.27 o
  -5   3   3     1296.45     1255.97      9.27 o
  -3   3   3      341.81      428.78      3.18 o
  -1   3   3      354.11      426.84      3.68 o
   1   3   3     5251.14     5485.18     46.28 o
   3   3   3      142.27      204.38      2.02 o
   5   3   3       40.30       77.28      1.32 o
   7   3   3      264.04      250.64      2.97 o
   9   3   3     1289.12     1191.63     16.68 o
  11   3   3      589.55      540.01     10.71 o
  13   3   3       14.77       14.42      2.10 o
  15   3   3       24.52       21.31      3.32 o
 -16   4   3       27.29       35.64      6.17 o
 -14   4   3       77.73       68.35      2.70 o
 -12   4   3      157.24      140.61      3.84 o
 -10   4   3      113.02      101.20      2.46 o
  -8   4   3     1001.70     1009.78      9.78 o
  -6   4   3      262.76      276.88      2.51 o
  -4   4   3     8248.47     8145.21     68.86 o
  -2   4   3     1816.99     1891.36     15.10 o
   0   4   3     1714.47     1884.93     14.74 o
   2   4   3     1210.48     1160.70      9.19 o
   4   4   3      876.95     1036.65      8.11 o
   6   4   3       63.69       55.75      1.84 o
   8   4   3        8.30        9.93      1.70 o
  10   4   3      321.91      324.32      6.64 o
  12   4   3        5.96        5.58      1.67 o
  14   4   3       80.73       72.21      2.96 o
 -15   5   3      249.17      340.58     37.75 o
 -13   5   3      275.78      307.66     10.19 o
 -11   5   3      133.16      115.60      6.72 o
  -9   5   3     1208.87     1168.38     62.28 o
  -7   5   3        2.80        7.16      1.00 o
  -5   5   3      456.81      449.45      4.50 o
  -3   5   3      137.63      154.04      2.11 o
  -1   5   3       15.66        3.32      0.93 o
   1   5   3     4013.15     4219.25     36.93 o
   3   5   3      480.12      487.02      4.22 o
   5   5   3     3368.10     3258.78     42.00 o
   7   5   3       34.76       36.46      2.55 o
   9   5   3      921.82      833.85     12.17 o
  11   5   3        0.34        2.10      1.95 o
  13   5   3      264.57      320.99      6.44 o
 -14   6   3     1585.36     1713.94     37.50 o
 -12   6   3       47.22       30.68      4.90 o
 -10   6   3     2673.04     2534.16     65.95 o
  -8   6   3      408.10      410.19      7.57 o
  -6   6   3      755.38      699.48     11.13 o
  -4   6   3      382.09      424.90      5.41 o
  -2   6   3     2658.53     2768.15     30.33 o
   0   6   3     1185.01     1324.17     15.77 o
   2   6   3     4412.07     4333.05     52.06 o
   4   6   3      409.43      408.21      5.98 o
   6   6   3     5580.33     5554.64     92.59 o
   8   6   3       61.80       66.25      3.94 o
  10   6   3      916.81      908.93     14.20 o
  12   6   3        1.05        2.39      1.86 o
 -13   7   3      470.51      484.93     27.85 o
 -11   7   3      431.48      416.69     15.39 o
  -9   7   3      143.08      156.74      5.37 o
  -7   7   3        6.36       11.31      5.44 o
  -5   7   3      172.71      160.83      5.06 o
  -3   7   3      506.86      549.50      8.36 o
  -1   7   3      668.30      638.83      8.84 o
   1   7   3     1680.38     1553.58     20.38 o
   3   7   3       30.73       31.20      1.94 o
   5   7   3      990.87      981.29     15.36 o
   7   7   3      818.36      811.65     14.51 o
   9   7   3      227.62      224.30      5.15 o
  11   7   3       72.77       83.63      3.92 o
 -12   8   3      211.69      221.27     16.48 o
 -10   8   3      404.47      445.28     29.31 o
  -8   8   3        0.95        1.88      1.38 o
  -6   8   3     1048.10      960.06     15.33 o
  -4   8   3      209.47      185.88      5.40 o
  -2   8   3      144.16      135.28      3.76 o
   0   8   3     1258.55     1156.01     17.62 o
   2   8   3        1.38        1.87      1.19 o
   4   8   3       16.08       23.08      2.82 o
   6   8   3       57.38       50.23      2.71 o
   8   8   3       85.27       95.19      3.27 o
  10   8   3       45.74       57.86      3.00 o
  -9   9   3      293.05      272.77      5.53 o
  -7   9   3      912.23      896.90     12.73 o
  -5   9   3      323.08      329.35      6.32 o
  -3   9   3      936.58      950.03     18.29 o
  -1   9   3      345.24      283.28      6.11 o
   1   9   3      600.20      536.09      8.82 o
   3   9   3      443.75      394.75      8.18 o
   5   9   3      875.36      852.52     15.31 o
   7   9   3        0.91        2.24      1.51 o
  -6  10   3      673.02      708.24     14.36 o
  -4  10   3        2.61        1.10      1.91 o
  -2  10   3       52.35       59.94      3.38 o
   0  10   3       83.54       75.79      3.20 o
   2  10   3      742.23      730.50     15.42 o
   4  10   3      116.07      122.39      5.66 o
 -16   0   4     1078.47     1106.64     25.69 o
 -14   0   4      144.40      168.07      7.25 o
 -12   0   4    13504.51    12829.53    377.33 o
 -10   0   4     2895.82     2914.67     57.03 o
  -8   0   4    12541.32    12332.45    190.84 o
  -6   0   4    11354.09    11522.52    281.00 o
  -4   0   4    15894.02    15333.05    225.58 o
  -2   0   4     1907.23     1949.34     20.22 o
   0   0   4     7594.86     6964.37     76.10 o
   2   0   4     2211.04     2120.63     24.80 o
   4   0   4     3438.75     3606.25     38.31 o
   6   0   4       79.29      117.49      3.59 o
   8   0   4    11236.67    10842.97    225.92 o
  10   0   4      380.95      377.87     10.30 o
  12   0   4      764.21      733.60     15.53 o
  14   0   4       38.64       35.30      5.87 o
 -17   1   4      149.65      142.90      3.95 o
 -15   1   4        4.63        6.92      1.84 o
 -13   1   4     1260.25     1131.04     21.23 o
 -11   1   4     1956.22     1805.47     26.46 o
  -9   1   4     3875.62     3829.13     41.03 o
  -7   1   4     1866.99     1895.64     15.89 o
  -5   1   4      205.88      340.26      2.63 o
  -3   1   4     8099.81     8068.16     63.33 o
  -1   1   4     5461.10     5253.70     39.53 o
   1   1   4     8088.41     8769.25     70.70 o
   3   1   4      154.08      131.88      1.57 o
   5   1   4       89.05      113.29      1.52 o
   7   1   4     3843.86     4029.69     37.06 o
   9   1   4      430.48      393.61      6.32 o
  11   1   4      160.47      164.31      3.81 o
  13   1   4       18.65       11.82      1.61 o
  15   1   4      247.74      266.08      5.69 o
 -16   2   4      330.57      320.33      7.03 o
 -14   2   4       89.33       94.89      3.45 o
 -12   2   4       13.97        9.21      1.81 o
 -10   2   4        5.41       13.83      2.92 o
  -8   2   4      417.80      392.77      4.31 o
  -6   2   4      121.65      142.74      1.49 o
  -4   2   4      151.71      206.66      1.86 o
  -2   2   4     4093.32     4096.22     31.62 o
   0   2   4     8901.63     9007.87     74.53 o
   2   2   4      617.43      619.99      4.57 o
   4   2   4     3360.15     3578.45     28.20 o
   6   2   4       61.87       54.99      1.11 o
   8   2   4     1067.87     1059.99     13.03 o
  10   2   4      531.29      521.93      7.85 o
  12   2   4      264.85      235.56      5.01 o
  14   2   4       20.97       24.06      2.08 o
 -15   3   4      124.01      133.73      3.29 o
 -13   3   4       27.03       41.38      2.17 o
 -11   3   4     1027.15     1073.88     17.36 o
  -9   3   4       78.37       86.34      1.97 o
  -7   3   4      410.47      505.61      4.56 o
  -5   3   4       20.49        9.43      0.56 o
  -3   3   4     1806.60     1885.37     14.69 o
  -1   3   4     3273.98     3207.73     23.33 o
   1   3   4     1011.10     1143.17      8.29 o
   3   3   4     3546.43     3414.40     25.71 o
   5   3   4      645.58      658.87      5.40 o
   7   3   4     1875.75     1847.56     21.64 o
   9   3   4       13.29       14.26      1.90 o
  11   3   4        3.15        8.74      1.91 o
  13   3   4        0.86        0.73      1.10 o
 -16   4   4      151.13      168.84      7.89 o
 -14   4   4      256.93      234.98      5.82 o
 -12   4   4     1947.96     1808.33     34.04 o
 -10   4   4     1276.67     1162.46     18.73 o
  -8   4   4       67.54       68.26      1.79 o
  -6   4   4     1227.70     1398.49     11.96 o
  -4   4   4       52.24       39.80      1.28 o
  -2   4   4     6212.01     6384.56     58.61 o
   0   4   4       25.52       14.36      1.20 o
   2   4   4    10046.65    10343.86    100.22 o
   4   4   4     5385.68     5109.54     45.94 o
   6   4   4      515.58      531.31      7.87 o
   8   4   4     3336.84     3324.79     52.71 o
  10   4   4      377.58      396.16      9.69 o
  12   4   4      484.31      464.79      8.94 o
  14   4   4      111.19      107.60      3.21 o
 -15   5   4      133.92      146.65      5.30 o
 -13   5   4      546.98      592.19     15.59 o
 -11   5   4      517.28      487.03     11.30 o
  -9   5   4     1749.70     1729.63     22.22 o
  -7   5   4      623.80      611.76     12.07 o
  -5   5   4       62.51       53.66      2.20 o
  -3   5   4      196.66      202.01      2.44 o
  -1   5   4     4037.64     4320.07     40.33 o
   1   5   4       40.35       36.88      1.22 o
   3   5   4     1541.59     1516.97     13.40 o
   5   5   4     1508.36     1393.49     18.82 o
   7   5   4     2886.17     2851.67     42.07 o
   9   5   4      582.99      545.46      8.73 o
  11   5   4      251.14      246.11      6.88 o
  13   5   4       76.64       74.88      3.61 o
 -14   6   4      290.32      359.62     63.86 o
 -12   6   4        0.13        1.38      2.28 o
 -10   6   4      116.67      140.17      5.63 o
  -8   6   4        6.16        8.05      1.98 o
  -6   6   4     1225.23     1132.90     16.07 o
  -4   6   4        0.23        1.42      1.18 o
  -2   6   4       30.37       25.15      2.20 o
   0   6   4        0.40        8.84      1.83 o
   2   6   4      189.04      195.88      4.62 o
   4   6   4      228.36      233.74      4.49 o
   6   6   4        3.21        1.68      1.53 o
   8   6   4        0.27        3.17      1.68 o
  10   6   4        0.25        3.27      1.61 o
  12   6   4      432.50      457.92     10.41 o
 -13   7   4      353.69      423.76     12.30 o
 -11   7   4      449.23      444.91     11.35 o
  -9   7   4     1090.32     1078.64     17.93 o
  -7   7   4     1915.95     1938.88     30.09 o
  -5   7   4     1759.04     1824.25     28.95 o
  -3   7   4      110.22       98.76      2.71 o
  -1   7   4     2520.65     2417.70     29.76 o
   1   7   4      989.96      868.71     11.20 o
   3   7   4     3071.22     2822.64     39.66 o
   5   7   4        3.43        3.30      1.41 o
   7   7   4     1095.10     1077.47     17.27 o
   9   7   4       39.81       38.33      2.51 o
  11   7   4      337.84      371.89      8.28 o
 -10   8   4        0.96        1.37      1.34 o
  -8   8   4     1075.36     1127.03     18.16 o
  -6   8   4        3.32        3.70      2.08 o
  -4   8   4      362.15      349.84      7.64 o
  -2   8   4      129.09      137.92      3.76 o
   0   8   4      509.15      534.69      9.24 o
   2   8   4      247.88      243.05      4.58 o
   4   8   4      982.57      962.91     17.51 o
   6   8   4      195.92      206.84      5.80 o
   8   8   4      246.51      243.82      4.99 o
  -9   9   4      105.07      125.36      3.50 o
  -7   9   4        6.04        4.05      1.70 o
  -5   9   4      111.58      120.24      3.88 o
  -3   9   4       16.68       16.05      2.11 o
  -1   9   4       23.29       23.85      2.26 o
   1   9   4      161.88      153.90      3.88 o
   3   9   4      367.79      377.25      7.98 o
   5   9   4      104.71      103.41      3.44 o
   7   9   4      108.29      113.49      3.86 o
  -6  10   4      388.65      414.56     10.19 o
  -4  10   4        4.33        2.01      2.28 o
  -2  10   4       17.28       28.30      2.26 o
   0  10   4        0.37        0.99      1.27 o
   2  10   4        1.35        0.90      0.77 o
   4  10   4        9.14       12.98      2.69 o
 -17   1   5      251.25      292.33      7.46 o
 -15   1   5      215.02      213.26      5.14 o
 -13   1   5     1659.31     1681.07     27.77 o
 -11   1   5     1711.02     1669.26     22.80 o
  -9   1   5     1753.66     1853.14     20.91 o
  -7   1   5     1033.88      965.36      8.20 o
  -5   1   5    12672.97    13283.40    125.55 o
  -3   1   5        4.32       11.53      0.64 o
  -1   1   5     1594.58     1763.85     11.94 o
   1   1   5      186.21      162.30      1.88 o
   3   1   5       47.46       40.13      1.07 o
   5   1   5     1652.92     1719.03     12.96 o
   7   1   5       66.14       64.83      1.65 o
   9   1   5      342.03      387.49      6.16 o
  11   1   5      168.56      168.23      4.81 o
  13   1   5       50.02       66.46      2.53 o
 -16   2   5      327.44      311.64      5.84 o
 -14   2   5     1246.30     1191.21     19.54 o
 -12   2   5     3361.37     3286.12     50.41 o
 -10   2   5     2520.27     2457.01     31.93 o
  -8   2   5      262.03      219.16      2.86 o
  -6   2   5     1985.69     1805.59     15.25 o
  -4   2   5       50.94      108.64      1.27 o
  -2   2   5      655.88      582.74      4.59 o
   0   2   5     2704.99     2867.54     20.53 o
   2   2   5       12.28        8.03      0.64 o
   4   2   5     2854.73     2898.16     23.62 o
   6   2   5     6158.24     6464.06     64.92 o
   8   2   5     2757.92     2700.05     34.22 o
  10   2   5     1503.05     1488.45     21.18 o
  12   2   5      424.18      392.09      6.23 o
  14   2   5      493.34      569.44     11.36 o
 -15   3   5      238.04      215.09      5.04 o
 -13   3   5      108.91      107.40      3.45 o
 -11   3   5     5576.43     5444.78     88.00 o
  -9   3   5      109.72      115.34      2.91 o
  -7   3   5      115.04      124.01      1.97 o
  -5   3   5     1362.13     1379.41     11.69 o
  -3   3   5     2229.96     2217.04     17.44 o
  -1   3   5     1054.38     1255.49      8.83 o
   1   3   5      104.30       99.78      1.36 o
   3   3   5     3137.20     3387.55     28.82 o
   5   3   5     3484.26     3549.62     36.36 o
   7   3   5        0.26        3.04      1.41 o
   9   3   5     1814.71     1815.48     28.12 o
  11   3   5       45.06       42.97      3.20 o
  13   3   5       94.36       95.94      3.94 o
 -16   4   5       33.93       26.35      4.26 o
 -14   4   5      160.32      139.97      3.87 o
 -12   4   5      390.23      361.70      6.30 o
 -10   4   5     1405.15     1350.98     20.55 o
  -8   4   5      210.35      205.21      3.68 o
  -6   4   5     1012.45     1098.69     11.35 o
  -4   4   5     5650.54     5845.56     51.79 o
  -2   4   5      842.43     1025.10      9.28 o
   0   4   5       13.52       30.87      1.15 o
   2   4   5      920.67      942.42      7.50 o
   4   4   5      623.62      592.63      6.60 o
   6   4   5        7.44        7.54      2.17 o
   8   4   5       41.98       34.43      2.07 o
  10   4   5       31.37       31.85      3.11 o
  12   4   5      234.30      234.49      5.92 o
 -15   5   5      174.42      219.55      7.16 o
 -13   5   5       54.42       42.85      3.00 o
 -11   5   5      955.26      950.56     15.90 o
  -9   5   5      395.44      404.90      6.57 o
  -7   5   5     3090.27     3099.80     44.30 o
  -5   5   5       13.18       10.22      1.86 o
  -3   5   5     6825.34     7237.68     81.73 o
  -1   5   5       49.42       40.01      1.55 o
   1   5   5     3012.89     3222.78     33.19 o
   3   5   5        3.09        5.50      1.13 o
   5   5   5     2474.95     2641.04     35.81 o
   7   5   5        7.35        7.32      1.75 o
   9   5   5       11.79       15.05      1.76 o
  11   5   5       44.74       45.37      3.81 o
 -14   6   5      842.86      921.11     35.20 o
 -12   6   5       92.87       74.57      3.31 o
 -10   6   5     1324.21     1304.04     27.66 o
  -8   6   5      226.74      239.74      5.18 o
  -6   6   5     3396.78     3368.50     52.59 o
  -4   6   5        3.59        3.79      1.29 o
  -2   6   5     1759.08     1710.19     21.48 o
   0   6   5      906.68      923.49     11.77 o
   2   6   5     4116.82     4015.37     48.49 o
   4   6   5      263.11      261.14      4.05 o
   6   6   5     3327.74     3267.14     48.87 o
   8   6   5       58.82       72.51      3.39 o
  10   6   5     1197.81     1200.71     18.55 o
 -13   7   5        9.00        5.23      2.66 o
 -11   7   5      524.07      610.40     14.94 o
  -9   7   5       37.64       47.71      3.12 o
  -7   7   5      251.62      290.41      7.06 o
  -5   7   5      216.84      201.77      4.60 o
  -3   7   5      377.19      402.07      6.12 o
  -1   7   5       16.79       20.14      1.93 o
   1   7   5      816.84      841.96     11.18 o
   3   7   5      111.04       88.59      3.01 o
   5   7   5      970.96      924.46     17.38 o
   7   7   5      246.48      250.27      6.00 o
   9   7   5      554.74      553.32      9.33 o
 -10   8   5      105.02      105.25      3.34 o
  -8   8   5       16.65       32.28      5.49 o
  -6   8   5      909.26      896.86     16.42 o
  -4   8   5       24.26       21.52      3.01 o
  -2   8   5      206.27      171.27      3.97 o
   0   8   5      461.02      377.71      7.07 o
   2   8   5     1700.31     1607.43     22.83 o
   4   8   5       71.36       52.66      3.51 o
   6   8   5      111.79      136.39      5.32 o
   8   8   5       17.75        6.19      1.62 o
  -9   9   5      287.15      302.30      6.74 o
  -7   9   5      968.10      979.39     15.95 o
  -5   9   5        4.51        4.08      2.11 o
  -3   9   5      322.12      320.06      6.56 o
  -1   9   5        7.86       15.02      2.05 o
   1   9   5      695.10      678.91     10.07 o
   3   9   5      139.18      140.65      4.54 o
   5   9   5      683.76      716.86     13.19 o
   7   9   5      160.04      175.12      5.82 o
  -6  10   5      504.23      546.92     11.76 o
  -4  10   5       93.71       94.72      4.49 o
  -2  10   5      125.67      138.87      3.69 o
   0  10   5       25.44       24.67      2.06 o
   2  10   5       52.91       60.63      3.58 o
 -16   0   6      569.88      534.67     12.65 o
 -14   0   6      890.94      897.13     20.94 o
 -12   0   6     3878.54     3594.31     73.93 o
 -10   0   6      680.95      679.36     14.02 o
  -8   0   6     5322.15     5449.87     86.55 o
  -6   0   6      296.83      337.50      3.81 o
  -4   0   6    15380.54    15905.86    220.38 o
  -2   0   6      260.21      343.43      4.08 o
   0   0   6     3204.15     3228.29     37.74 o
   2   0   6     7770.80     7886.26     87.31 o
   4   0   6     6854.48     7013.47     83.31 o
   6   0   6     5325.28     5382.02     71.13 o
   8   0   6     6636.23     6663.42    154.29 o
  10   0   6     3220.51     3106.20     63.85 o
  12   0   6     1287.86     1291.06     28.79 o
 -15   1   6      247.15      265.96      5.97 o
 -13   1   6     1901.73     1873.06     31.20 o
 -11   1   6      241.05      238.22      4.40 o
  -9   1   6     2654.55     2470.43     28.57 o
  -7   1   6     2069.81     2237.02     20.76 o
  -5   1   6        3.11        9.11      0.55 o
  -3   1   6      338.12      383.93      3.92 o
  -1   1   6      311.11      376.31      2.92 o
   1   1   6     7518.92     7910.25     61.92 o
   3   1   6       42.55       82.91      1.29 o
   5   1   6     1030.56      974.39      7.69 o
   7   1   6     2710.33     2644.89     30.00 o
   9   1   6       97.67       86.80      2.71 o
  11   1   6      388.25      395.98      7.21 o
  13   1   6       64.96       86.81      3.36 o
 -16   2   6        0.63        1.74      1.62 o
 -14   2   6       75.66       71.95      4.03 o
 -12   2   6      129.13      128.35      3.89 o
 -10   2   6       91.57      117.74      3.11 o
  -8   2   6        6.62        7.91      1.38 o
  -6   2   6     2396.07     2456.80     22.07 o
  -4   2   6      317.48      353.05      3.32 o
  -2   2   6      305.73      244.49      2.25 o
   0   2   6     4059.36     4184.21     32.18 o
   2   2   6      132.81      148.52      1.59 o
   4   2   6     1852.29     1918.57     16.61 o
   6   2   6      458.55      429.36      5.22 o
   8   2   6      107.99      105.90      5.40 o
  10   2   6        1.73        2.05      1.60 o
  12   2   6       48.25       51.39      4.00 o
 -15   3   6       10.40        4.72      1.71 o
 -13   3   6      654.82      637.85     11.01 o
 -11   3   6       98.98      117.40      3.20 o
  -9   3   6     5019.59     4995.47     74.36 o
  -7   3   6       19.71       15.06      1.06 o
  -5   3   6     6582.64     6869.03     65.82 o
  -3   3   6      716.41      764.78      7.86 o
  -1   3   6     4675.87     4667.39     40.40 o
   1   3   6      114.86      142.07      1.78 o
   3   3   6     1517.88     1528.22     13.76 o
   5   3   6      262.08      287.57      4.07 o
   7   3   6      357.46      346.01      5.76 o
   9   3   6       73.19       76.22      3.17 o
  11   3   6      162.94      165.60      4.57 o
  13   3   6        7.35        7.58      2.40 o
 -14   4   6      365.42      363.00      7.44 o
 -12   4   6      212.27      224.71      4.95 o
 -10   4   6     1911.32     1884.15     28.48 o
  -8   4   6     1976.68     1871.34     25.91 o
  -6   4   6       29.22       16.11      2.10 o
  -4   4   6     2315.79     2317.30     21.87 o
  -2   4   6      668.65      657.58      5.76 o
   0   4   6     1124.95     1156.40     10.14 o
   2   4   6      668.81      692.34      6.63 o
   4   4   6     1029.42      981.29     12.13 o
   6   4   6     2123.72     2126.13     29.28 o
   8   4   6     1576.82     1491.28     20.46 o
  10   4   6      756.26      740.15     14.22 o
  12   4   6      127.17      151.10      4.85 o
 -15   5   6      106.88      114.28      5.82 o
 -13   5   6      801.92      816.22     30.18 o
 -11   5   6       39.30       29.42      2.02 o
  -9   5   6      826.46      781.69     11.58 o
  -7   5   6      760.27      710.90     11.12 o
  -5   5   6     1690.82     1629.77     23.18 o
  -3   5   6     2961.52     3009.00     35.09 o
  -1   5   6      942.18      954.98     17.80 o
   1   5   6        0.25        3.95      1.06 o
   3   5   6      613.37      596.74      7.64 o
   5   5   6      654.00      615.79      8.85 o
   7   5   6     1988.98     1943.42     27.37 o
   9   5   6        0.74        2.02      1.27 o
  11   5   6       83.23       83.28      3.90 o
 -14   6   6      132.44      157.87      6.09 o
 -12   6   6       90.94       97.46      3.70 o
 -10   6   6       75.11       71.17      4.81 o
  -8   6   6      339.22      290.72      5.82 o
  -6   6   6      330.23      322.46      7.00 o
  -4   6   6       83.67      104.12      3.67 o
  -2   6   6        6.44       12.73      1.45 o
   0   6   6     1867.43     1810.87     21.41 o
   2   6   6      224.98      226.62      4.16 o
   4   6   6      198.26      213.26      4.54 o
   6   6   6      126.86      136.77      7.21 o
   8   6   6      104.80       95.13      6.13 o
  10   6   6      183.08      183.63      4.50 o
 -11   7   6      655.59      716.32     16.41 o
  -9   7   6      714.05      708.28     12.56 o
  -7   7   6      353.96      377.03      8.54 o
  -5   7   6     1578.58     1561.75     24.84 o
  -3   7   6      345.35      333.52      5.68 o
  -1   7   6       12.10       33.34      2.79 o
   1   7   6      119.02      139.50      3.86 o
   3   7   6      731.25      729.55     10.81 o
   5   7   6        0.04        1.58      2.13 o
   7   7   6       14.61       12.80      1.91 o
   9   7   6      111.96      131.18      3.35 o
 -10   8   6      159.03      158.43      4.03 o
  -8   8   6     1003.51     1030.44     17.50 o
  -6   8   6      326.43      311.66      7.36 o
  -4   8   6      840.14      839.08     15.73 o
  -2   8   6       90.80      107.49      3.31 o
   0   8   6      272.78      229.55      4.17 o
   2   8   6      501.18      512.72      8.78 o
   4   8   6      289.44      284.79      8.11 o
   6   8   6      498.25      524.71     10.55 o
   8   8   6      201.56      191.93      4.74 o
  -9   9   6      249.99      299.81      7.43 o
  -7   9   6        1.96        2.21      1.57 o
  -5   9   6      129.03      134.74      4.43 o
  -3   9   6       16.44       15.73      2.20 o
  -1   9   6      309.16      285.60      4.96 o
   1   9   6        2.01        2.11      1.31 o
   3   9   6      323.37      328.18      6.41 o
   5   9   6       79.56       87.38      3.61 o
  -4  10   6       50.65       51.69      6.07 o
  -2  10   6       10.95       19.83      4.06 o
   0  10   6      133.11      112.56      3.76 o
   2  10   6       78.99       70.25      4.47 o
 -15   1   7      331.41      348.05      7.59 o
 -13   1   7      579.76      542.33      9.78 o
 -11   1   7     3657.55     3656.67     57.09 o
  -9   1   7      363.38      399.54      6.87 o
  -7   1   7      694.99      737.30      7.11 o
  -5   1   7     3166.32     3341.01     29.77 o
  -3   1   7     2006.21     1960.55     15.69 o
  -1   1   7     1570.23     1661.36     11.86 o
   1   1   7     1708.66     2047.12     14.32 o
   3   1   7      386.77      440.62      3.92 o
   5   1   7      478.48      525.30      6.90 o
   7   1   7      528.98      472.54      6.90 o
   9   1   7      457.47      440.56      9.76 o
  11   1   7      237.95      236.29      5.81 o
  13   1   7       83.14       83.44      6.55 o
 -16   2   7       88.15       78.76      3.90 o
 -14   2   7      525.19      501.36     12.21 o
 -12   2   7      970.40      887.08     13.37 o
 -10   2   7      989.29     1011.77     14.31 o
  -8   2   7     1553.57     1440.81     19.62 o
  -6   2   7     4834.49     5127.58     48.74 o
  -4   2   7      231.69      180.47      2.24 o
  -2   2   7     4626.69     4599.96     39.64 o
   0   2   7     5526.04     5848.33     47.81 o
   2   2   7       77.96       66.03      1.43 o
   4   2   7     3368.32     3602.07     42.35 o
   6   2   7     2533.08     2478.22     28.58 o
   8   2   7     6603.27     6678.44    106.78 o
  10   2   7      246.53      246.98      5.36 o
  12   2   7      311.29      310.62      7.13 o
 -15   3   7      270.42      296.28      7.82 o
 -13   3   7        3.58        5.86      2.13 o
 -11   3   7     1165.96     1136.12     16.62 o
  -9   3   7      645.33      588.41      8.58 o
  -7   3   7      897.35      854.80     10.79 o
  -5   3   7      690.07      682.51      7.14 o
  -3   3   7      800.94      762.99      7.68 o
  -1   3   7     3270.31     3521.34     30.56 o
   1   3   7       14.17       13.90      1.17 o
   3   3   7      647.04      707.26      8.90 o
   5   3   7     1825.97     1769.92     21.52 o
   7   3   7     1111.47     1078.06     15.48 o
   9   3   7     1293.83     1268.20     19.16 o
  11   3   7       11.95       10.26      1.68 o
 -14   4   7      146.49      132.02      3.71 o
 -12   4   7        1.80        6.59      2.33 o
 -10   4   7        3.89        6.87      1.88 o
  -8   4   7     1148.67     1150.65     16.52 o
  -6   4   7      173.48      174.08      4.20 o
  -4   4   7      232.00      202.62      3.89 o
  -2   4   7      832.83      835.05     10.72 o
   0   4   7      608.86      609.02      6.61 o
   2   4   7     1125.61     1198.06     14.44 o
   4   4   7      220.37      215.00      4.29 o
   6   4   7       15.59       14.65      2.00 o
   8   4   7       48.01       52.23      2.36 o
  10   4   7        1.31        4.66      2.04 o
  12   4   7      212.35      262.04      7.40 o
 -13   5   7       38.59       37.69      2.20 o
 -11   5   7      964.46      939.01     16.30 o
  -9   5   7      457.59      415.21      7.72 o
  -7   5   7     3748.37     3894.50     57.96 o
  -5   5   7      185.33      204.41      5.44 o
  -3   5   7      716.27      741.79     10.27 o
  -1   5   7       18.67       31.24      1.81 o
   1   5   7      775.85      731.72      9.83 o
   3   5   7       21.08       22.04      2.14 o
   5   5   7      164.85      148.85      3.45 o
   7   5   7        6.32        9.67      1.64 o
   9   5   7      363.24      388.80      7.08 o
  11   5   7        0.07        2.31      1.97 o
 -12   6   7      375.53      414.63     10.19 o
 -10   6   7     1025.71     1037.52     18.64 o
  -8   6   7      408.50      389.16      7.69 o
  -6   6   7     2854.84     2892.39     45.22 o
  -4   6   7      225.98      211.31      4.48 o
  -2   6   7     3437.32     3407.46     43.33 o
   0   6   7       53.34       54.29      2.03 o
   2   6   7      576.50      517.36      7.50 o
   4   6   7      357.10      349.15      5.80 o
   6   6   7      430.10      386.19      6.69 o
   8   6   7      454.87      440.66      7.59 o
  10   6   7      158.05      155.30      4.61 o
 -11   7   7      455.63      412.79      8.97 o
  -9   7   7       88.50       98.19      4.64 o
  -7   7   7     1120.21     1149.41     19.72 o
  -5   7   7      149.10      120.95      4.15 o
  -3   7   7     1961.66     1865.81     27.68 o
  -1   7   7       39.97       36.03      2.24 o
   1   7   7      205.10      205.20      4.98 o
   3   7   7        4.60       10.43      1.80 o
   5   7   7      666.28      662.08     12.93 o
   7   7   7      232.64      257.03      6.37 o
 -10   8   7      140.17      109.36      4.11 o
  -8   8   7      107.25      126.36      4.48 o
  -6   8   7       93.57      104.09      4.32 o
  -4   8   7       59.81       68.71      3.15 o
  -2   8   7      101.90       83.37      2.56 o
   0   8   7      240.95      223.03      4.45 o
   2   8   7      225.60      200.48      3.96 o
   4   8   7      677.04      695.92     13.04 o
   6   8   7      126.62      123.80      4.34 o
  -7   9   7      791.15      848.77     13.86 o
  -5   9   7      104.36      136.50      4.40 o
  -3   9   7      140.44      149.13     13.14 o
  -1   9   7        4.37       10.33      1.29 o
   1   9   7      508.37      534.99     11.34 o
   3   9   7      231.46      243.66      5.67 o
  -2  10   7       22.43       22.14      2.86 o
 -16   0   8     1183.44     1401.40     39.75 o
 -14   0   8      200.96      225.61      9.79 o
 -12   0   8      809.59      841.01     20.71 o
 -10   0   8      542.17      467.42     13.43 o
  -8   0   8     1239.07     1331.01     30.21 o
  -6   0   8       20.85       34.56      2.01 o
  -4   0   8     3991.93     4178.64     52.67 o
  -2   0   8     7283.66     7425.34    101.99 o
   0   0   8       57.21       46.12      1.44 o
   2   0   8      783.04      965.84     13.45 o
   4   0   8      611.86      552.47     11.18 o
   6   0   8     7570.81     7416.64    151.62 o
   8   0   8        1.27        1.49      3.99 o
  10   0   8      590.99      526.49     16.65 o
  12   0   8      443.91      479.74     13.44 o
 -15   1   8      481.77      456.39      9.87 o
 -13   1   8      906.54      938.44     16.60 o
 -11   1   8      244.62      209.02      4.76 o
  -9   1   8       54.74       69.33      3.10 o
  -7   1   8       20.25       38.43      1.40 o
  -5   1   8     1822.41     1729.02     14.54 o
  -3   1   8       16.90       18.17      0.90 o
  -1   1   8       39.94       17.45      0.86 o
   1   1   8       25.41       26.14      1.43 o
   3   1   8      397.62      401.00      4.91 o
   5   1   8       11.82       17.31      1.91 o
   7   1   8     1633.79     1564.75     20.22 o
   9   1   8       62.08       56.28      4.79 o
  11   1   8      379.17      384.71      8.70 o
 -16   2   8        0.03        0.55      1.82 o
 -14   2   8        9.16        5.91      1.80 o
 -12   2   8        0.07        2.42      1.48 o
 -10   2   8        0.25        5.67      1.72 o
  -8   2   8     1392.58     1291.73     17.54 o
  -6   2   8       66.66       66.27      1.80 o
  -4   2   8      454.28      438.01      4.13 o
  -2   2   8      221.18      202.34      2.60 o
   0   2   8     1495.29     1487.39     11.72 o
   2   2   8      483.66      462.14      5.50 o
   4   2   8       17.38       22.46      2.06 o
   6   2   8       53.83       41.14      2.10 o
   8   2   8       43.33       46.28      2.38 o
  10   2   8       23.42       15.67      2.57 o
  12   2   8       22.16       25.07      3.49 o
 -15   3   8       21.33       11.79      1.80 o
 -13   3   8     1159.52     1105.19     17.45 o
 -11   3   8      848.97      749.13     10.69 o
  -9   3   8      875.44      823.22     12.92 o
  -7   3   8      254.60      258.04      4.70 o
  -5   3   8     2640.27     2656.63     35.55 o
  -3   3   8       21.66       27.10      2.05 o
  -1   3   8       64.26       47.29      1.69 o
   1   3   8      111.57       99.97      1.76 o
   3   3   8       26.10       29.15      1.87 o
   5   3   8       44.89       56.56      2.43 o
   7   3   8      175.93      174.61      4.14 o
   9   3   8       43.26       37.50      2.13 o
  11   3   8      366.36      416.91     10.41 o
 -14   4   8      571.08      593.38     12.64 o
 -12   4   8      582.98      552.32      8.89 o
 -10   4   8     2809.91     2831.69     43.91 o
  -8   4   8     1345.03     1374.98     19.42 o
  -6   4   8     4035.15     4068.24     69.07 o
  -4   4   8     9401.64     9251.65    135.34 o
  -2   4   8     2470.91     2475.77     32.71 o
   0   4   8     1315.24     1153.99     16.28 o
   2   4   8      760.93      787.58     11.88 o
   4   4   8      767.27      778.58     10.39 o
   6   4   8     2618.99     2751.34     38.49 o
   8   4   8        9.17       13.74      1.73 o
  10   4   8      835.01      909.44     16.97 o
 -13   5   8      333.17      297.00      6.49 o
 -11   5   8      154.48      143.89      3.94 o
  -9   5   8     1262.68     1282.22     21.60 o
  -7   5   8      217.26      200.17      5.54 o
  -5   5   8     2418.73     2389.97     35.33 o
  -3   5   8      116.27      133.35      4.23 o
  -1   5   8     1169.54     1116.29     15.23 o
   1   5   8      179.80      139.86      3.18 o
   3   5   8       36.94       32.84      2.34 o
   5   5   8       49.55       62.99      2.51 o
   7   5   8      509.88      484.19      7.78 o
   9   5   8      132.81      129.48      3.27 o
 -12   6   8       33.44       27.09      2.19 o
 -10   6   8        0.14        3.96      1.51 o
  -8   6   8       58.10       60.34      2.52 o
  -6   6   8      696.87      622.59     10.19 o
  -4   6   8       19.39       23.90      2.01 o
  -2   6   8      471.08      419.73      7.03 o
   0   6   8       77.36       69.87      3.00 o
   2   6   8     1948.89     1867.71     25.60 o
   4   6   8        1.48        4.22      1.46 o
   6   6   8      223.72      221.99      5.20 o
   8   6   8       16.79       17.73      1.69 o
 -11   7   8        7.88        9.90      2.27 o
  -9   7   8     1280.25     1386.25     21.57 o
  -7   7   8       57.02       51.17      4.80 o
  -5   7   8      473.86      473.43      8.93 o
  -3   7   8       92.27       67.66      3.07 o
  -1   7   8      587.93      612.04     10.00 o
   1   7   8      339.07      307.51      5.17 o
   3   7   8      499.16      508.27      7.70 o
   5   7   8        0.75        2.04      1.93 o
   7   7   8      422.10      479.26      9.68 o
 -10   8   8      402.78      434.53     10.26 o
  -8   8   8      516.90      557.66     10.78 o
  -6   8   8      646.07      670.52     11.20 o
  -4   8   8      399.87      386.99      7.62 o
  -2   8   8      111.18      125.17      3.15 o
   0   8   8      231.84      228.61      4.43 o
   2   8   8      248.92      248.53      4.36 o
   4   8   8        0.56        2.60      1.99 o
   6   8   8      484.95      496.80      9.75 o
  -7   9   8        3.54        3.83      1.61 o
  -5   9   8      858.62      872.87     14.86 o
  -3   9   8       30.75       30.06      1.99 o
  -1   9   8      117.75      117.94      3.57 o
   1   9   8       96.64       89.93      2.98 o
   3   9   8      133.22      152.32      4.91 o
 -15   1   9      463.77      482.04     11.65 o
 -13   1   9        4.07        4.22      1.75 o
 -11   1   9       12.96       18.73      3.64 o
  -9   1   9       64.10       45.05      3.16 o
  -7   1   9     1061.51      996.74     13.62 o
  -5   1   9      146.84      160.77      2.95 o
  -3   1   9      406.69      410.27      4.69 o
  -1   1   9      542.15      556.12      5.62 o
   1   1   9      819.25      795.35     12.01 o
   3   1   9      493.10      470.92      6.73 o
   5   1   9      460.33      441.23      7.23 o
   7   1   9       18.33       13.46      1.85 o
   9   1   9      628.88      639.81     12.92 o
  11   1   9        2.28        2.97      2.52 o
 -14   2   9      770.16      827.12     13.84 o
 -12   2   9     1245.61     1200.15     21.45 o
 -10   2   9       60.71       65.21      2.78 o
  -8   2   9     2671.53     2508.49     35.21 o
  -6   2   9     1598.35     1588.20     19.49 o
  -4   2   9    11020.67    10955.81    142.85 o
  -2   2   9      801.33      759.95      8.85 o
   0   2   9     2923.51     3054.61     37.82 o
   2   2   9      206.19      179.88      3.77 o
   4   2   9     3019.82     2987.56     37.31 o
   6   2   9       32.68       26.49      1.76 o
   8   2   9     1649.94     1586.79     25.35 o
  10   2   9       27.92       31.19      3.27 o
 -15   3   9      309.43      312.12      7.02 o
 -13   3   9       17.68       21.41      2.08 o
 -11   3   9      343.42      332.47      6.06 o
  -9   3   9      248.67      252.61      5.19 o
  -7   3   9      639.29      624.70      9.98 o
  -5   3   9      240.41      243.15      4.82 o
  -3   3   9     4886.89     4982.92     67.83 o
  -1   3   9       91.53       91.71      3.17 o
   1   3   9      187.68      183.30      5.03 o
   3   3   9       15.90       16.56      2.22 o
   5   3   9     1071.23     1055.60     14.10 o
   7   3   9      344.78      328.11      5.94 o
   9   3   9      179.40      164.17      4.12 o
 -14   4   9      100.59      128.13      4.25 o
 -12   4   9      439.18      430.63      7.59 o
 -10   4   9      534.03      484.37      9.44 o
  -8   4   9     1504.61     1449.32     20.52 o
  -6   4   9       32.24       22.59      2.41 o
  -4   4   9     1236.46     1237.91     17.38 o
  -2   4   9       11.27       20.49      2.07 o
   0   4   9     1025.43      999.60     15.88 o
   2   4   9      147.53      134.38      4.24 o
   4   4   9     1036.92     1059.70     13.49 o
   6   4   9      210.99      207.41      5.08 o
   8   4   9       53.16       59.21      2.19 o
  10   4   9        9.34       12.23      2.58 o
 -13   5   9      157.93      147.32      3.51 o
 -11   5   9      754.83      766.75     12.53 o
  -9   5   9       57.05       58.10      3.42 o
  -7   5   9     1421.37     1430.12     20.85 o
  -5   5   9       54.18       54.51      4.24 o
  -3   5   9      344.04      318.84      5.56 o
  -1   5   9     1532.70     1464.70     21.22 o
   1   5   9      252.24      242.47      6.18 o
   3   5   9        7.93        5.66      1.57 o
   5   5   9      148.84      152.70      3.61 o
   7   5   9       20.31       27.95      1.93 o
   9   5   9      583.94      629.81     14.65 o
 -12   6   9      158.06      159.80     10.90 o
 -10   6   9      471.96      466.05     10.07 o
  -8   6   9      847.09      850.91     12.22 o
  -6   6   9     2806.46     2911.74     43.07 o
  -4   6   9      317.63      304.43      5.66 o
  -2   6   9     1416.49     1358.09     18.68 o
   0   6   9        8.57       15.33      2.03 o
   2   6   9      499.39      466.17      8.59 o
   4   6   9       62.12       71.82      2.64 o
   6   6   9        2.59        4.30      1.46 o
   8   6   9      319.55      346.52      7.72 o
 -11   7   9      217.45      234.11      5.81 o
  -9   7   9      118.10      109.77      3.15 o
  -7   7   9      909.82      901.61     15.39 o
  -5   7   9        4.20        8.38      2.12 o
  -3   7   9      794.64      745.48     12.02 o
  -1   7   9       38.40       48.65      2.56 o
   1   7   9        0.64        2.26      1.32 o
   3   7   9       44.22       54.86      2.18 o
   5   7   9        6.81        5.75      1.88 o
  -8   8   9       12.67        7.91      2.32 o
  -6   8   9        1.54        1.61      1.44 o
  -4   8   9       21.97       18.86      2.27 o
  -2   8   9       20.06       20.21      1.67 o
   0   8   9      324.73      320.74      5.93 o
   2   8   9        0.38        2.16      1.54 o
   4   8   9       48.20       60.21      9.38 o
  -5   9   9      250.55      272.08      5.66 o
  -3   9   9      336.77      383.99     11.77 o
  -1   9   9       32.16       39.32      2.07 o
 -14   0  10      107.06      136.63      5.95 o
 -12   0  10      493.76      525.15     13.43 o
 -10   0  10      639.92      580.85     16.14 o
  -8   0  10       33.09       13.47      3.23 o
  -6   0  10     5344.31     5486.44    116.39 o
  -4   0  10     1698.36     1571.73     24.43 o
  -2   0  10     4557.16     4503.95     84.87 o
   0   0  10      554.09      438.09     11.11 o
   2   0  10      202.47      150.39      6.21 o
   4   0  10      911.82      991.30     19.64 o
   6   0  10      313.71      308.48      7.23 o
   8   0  10        2.93       10.69      7.03 o
  10   0  10      240.31      226.72     12.24 o
 -15   1  10      164.22      184.82      7.24 o
 -13   1  10       40.83       35.31      2.66 o
 -11   1  10      172.10      149.31      4.87 o
  -9   1  10        5.52        7.38      2.74 o
  -7   1  10      455.88      402.09      6.96 o
  -5   1  10     2437.50     2392.71     28.55 o
  -3   1  10      847.17      805.98     10.75 o
  -1   1  10     3336.11     3393.32     43.95 o
   1   1  10       20.75       25.71      2.01 o
   3   1  10     1418.47     1364.78     21.43 o
   5   1  10        0.84        3.53      1.33 o
   7   1  10      590.64      524.82      8.33 o
   9   1  10      218.17      211.07      6.01 o
 -14   2  10      111.06      105.16      4.15 o
 -12   2  10      520.69      453.64      8.18 o
 -10   2  10       61.22       69.94      3.40 o
  -8   2  10      145.98      138.36      3.65 o
  -6   2  10       39.83       49.90      2.29 o
  -4   2  10      221.69      231.84      4.18 o
  -2   2  10      268.37      263.87      4.88 o
   0   2  10       19.53       20.27      2.23 o
   2   2  10       22.01       28.92      2.29 o
   4   2  10      114.92      114.63      2.92 o
   6   2  10       49.15       44.14      2.04 o
   8   2  10       19.51       24.41      4.23 o
  10   2  10       24.38       23.90      2.30 o
 -13   3  10      441.00      475.80      8.25 o
 -11   3  10       14.52       19.10      1.92 o
  -9   3  10     1448.33     1559.27     26.98 o
  -7   3  10      142.65      129.61      3.56 o
  -5   3  10     1094.30     1065.77     14.47 o
  -3   3  10     1116.61     1048.25     14.23 o
  -1   3  10     1837.31     1772.01     25.44 o
   1   3  10      301.10      256.44      6.31 o
   3   3  10      281.40      291.90      5.15 o
   5   3  10       23.44       29.94      1.73 o
   7   3  10      626.68      673.12     11.74 o
   9   3  10      348.50      353.18      7.47 o
 -14   4  10      515.74      497.36     13.79 o
 -12   4  10      166.98      165.45      4.00 o
 -10   4  10     1670.14     1634.78     26.62 o
  -8   4  10      274.28      282.16      5.37 o
  -6   4  10     3164.39     3215.21     47.17 o
  -4   4  10      159.72      170.91      6.63 o
  -2   4  10     3192.95     3189.26     43.48 o
   0   4  10      118.59      102.61      4.81 o
   2   4  10      503.79      537.80     10.23 o
   4   4  10       23.04       26.35      1.79 o
   6   4  10     1040.85     1088.27     15.65 o
   8   4  10       73.77       65.29      3.87 o
 -13   5  10      234.36      262.84      6.85 o
 -11   5  10        2.84        3.47      1.68 o
  -9   5  10        1.05        3.37      2.08 o
  -7   5  10        4.84       12.90      3.05 o
  -5   5  10     1259.40     1242.67     18.41 o
  -3   5  10       20.54       24.60      2.13 o
  -1   5  10        2.02        1.62      1.87 o
   1   5  10      127.50      112.37      4.66 o
   3   5  10       19.09       21.71      2.26 o
   5   5  10       54.76       54.10      2.17 o
   7   5  10        9.00        5.96      1.14 o
 -10   6  10      344.20      344.46      6.36 o
  -8   6  10        2.22        5.08      1.49 o
  -6   6  10      107.20      108.40      3.71 o
  -4   6  10      289.97      285.89      5.67 o
  -2   6  10      130.93      117.93      3.62 o
   0   6  10       39.23       35.00      2.28 o
   2   6  10      435.84      415.99      7.76 o
   4   6  10      148.68      137.92      3.16 o
   6   6  10        6.11        5.24      1.84 o
  -9   7  10      190.51      192.78     11.34 o
  -7   7  10      107.33      108.06      3.82 o
  -5   7  10      198.04      202.12      5.20 o
  -3   7  10       86.67       75.00      8.13 o
  -1   7  10      432.18      410.57      6.82 o
   1   7  10       90.45       90.90      3.23 o
   3   7  10      326.25      324.35      5.74 o
   5   7  10       63.76       81.91     11.10 o
  -6   8  10      661.66      742.95     11.76 o
  -4   8  10      206.81      191.92      8.27 o
  -2   8  10      253.02      271.10      9.86 o
   0   8  10      318.01      318.98      6.62 o
   2   8  10      310.03      340.30      8.43 o
 -13   1  11      165.94      205.91      4.92 o
 -11   1  11       63.38       74.10      3.28 o
  -9   1  11      378.90      372.20      7.88 o
  -7   1  11       69.27       73.62      2.67 o
  -5   1  11       21.72       19.58      1.95 o
  -3   1  11     1817.33     1669.92     21.33 o
  -1   1  11       67.89       51.95      2.25 o
   1   1  11      165.71      142.62      4.08 o
   3   1  11      185.61      159.18      4.51 o
   5   1  11      311.14      303.89      9.70 o
   7   1  11      194.15      201.14      3.90 o
   9   1  11       32.36       34.04      2.86 o
 -14   2  11      614.94      706.29     16.84 o
 -12   2  11     1221.93     1179.11     18.89 o
 -10   2  11      251.43      202.57      4.88 o
  -8   2  11     1659.50     1664.67     34.80 o
  -6   2  11       19.00       20.69      2.53 o
  -4   2  11     6359.47     6521.72     97.49 o
  -2   2  11       14.41       10.33      1.95 o
   0   2  11     1067.91     1037.52     17.27 o
   2   2  11      795.93      827.76     12.97 o
   4   2  11      532.64      576.67     10.02 o
   6   2  11        0.52        2.76      1.07 o
   8   2  11      348.61      337.45      7.91 o
 -13   3  11       22.36       20.01      2.72 o
 -11   3  11       25.12       18.22      3.23 o
  -9   3  11      642.90      611.78     12.15 o
  -7   3  11     1146.40     1117.71     17.68 o
  -5   3  11     1053.25     1099.54     16.64 o
  -3   3  11     2420.42     2402.79     33.35 o
  -1   3  11      677.56      668.89     11.88 o
   1   3  11     1598.78     1593.54     25.94 o
   3   3  11       12.71       15.24      1.89 o
   5   3  11      567.27      550.92      7.86 o
   7   3  11      338.37      322.02      5.94 o
 -12   4  11      273.70      276.59      5.93 o
 -10   4  11        2.54        2.05      1.37 o
  -8   4  11      287.97      287.93      5.34 o
  -6   4  11      104.94      108.30      3.77 o
  -4   4  11       80.70       78.49      2.57 o
  -2   4  11      429.57      428.79      8.43 o
   0   4  11       99.99      112.72      4.53 o
   2   4  11      470.70      451.22      8.46 o
   4   4  11       38.53       42.86      2.91 o
   6   4  11        8.74        3.72      1.08 o
 -11   5  11      775.11      839.41     14.17 o
  -9   5  11        0.47        1.93      1.65 o
  -7   5  11     1227.23     1250.79     17.71 o
  -5   5  11       41.24       44.85      2.84 o
  -3   5  11     1435.90     1402.38     18.74 o
  -1   5  11       33.43       39.86      2.39 o
   1   5  11     1230.43     1259.88     19.73 o
   3   5  11      139.04      153.26      4.36 o
   5   5  11      441.52      471.36      9.85 o
 -10   6  11      348.92      381.46      6.77 o
  -8   6  11      182.36      190.01      4.27 o
  -6   6  11       15.97       12.85      1.95 o
  -4   6  11      761.59      738.85     10.52 o
  -2   6  11      120.29       98.91      3.13 o
   0   6  11      245.12      264.58      5.96 o
   2   6  11       43.73       28.58      2.28 o
   4   6  11      329.34      349.34     10.75 o
  -7   7  11      157.32      164.97      3.94 o
  -5   7  11      266.89      267.26      4.82 o
  -3   7  11      121.46      121.59      3.17 o
  -1   7  11       25.33       33.29      1.97 o
   1   7  11       36.33       42.69      2.51 o
   3   7  11       22.15       36.88      5.75 o
  -4   8  11       81.57       84.14      3.65 o
  -2   8  11       29.41       36.84      3.22 o
 -14   0  12      806.08      838.62     21.51 o
 -12   0  12      515.10      513.35     13.74 o
 -10   0  12      339.90      314.78     10.68 o
  -8   0  12       52.53       47.01      3.92 o
  -6   0  12     3002.00     2968.92     54.38 o
  -4   0  12      754.23      681.84     15.13 o
  -2   0  12     2671.42     2713.34     55.88 o
   0   0  12      779.12      790.72     34.02 o
   2   0  12      909.49      983.98     22.34 o
   4   0  12      237.85      183.82      6.37 o
   6   0  12      340.85      339.92      8.17 o
 -13   1  12      296.41      322.09      6.15 o
 -11   1  12       52.04       32.36      2.41 o
  -9   1  12      166.68      149.05      4.14 o
  -7   1  12      191.79      196.26      5.43 o
  -5   1  12     1967.17     1812.33     24.13 o
  -3   1  12      972.99      971.50     12.76 o
  -1   1  12      911.86      865.20     14.34 o
   1   1  12       17.85       21.78      2.31 o
   3   1  12      897.24      804.82     13.70 o
   5   1  12       78.53       70.44      2.94 o
   7   1  12       14.91       17.71      2.29 o
 -12   2  12       16.85        9.39      2.45 o
 -10   2  12       11.02       12.56      3.30 o
  -8   2  12       11.40       11.43      3.93 o
  -6   2  12      501.46      466.50      8.00 o
  -4   2  12      627.52      615.77      8.98 o
  -2   2  12      244.15      199.85      5.16 o
   0   2  12      234.61      264.67      5.91 o
   2   2  12        0.09        1.24      1.51 o
   4   2  12      269.94      252.91      5.58 o
   6   2  12       19.25       23.03      1.51 o
 -13   3  12      977.13     1070.34     19.86 o
 -11   3  12      109.90      102.27      5.38 o
  -9   3  12      874.76      887.54     19.69 o
  -7   3  12       60.73       57.77      2.68 o
  -5   3  12     1598.02     1616.11     23.54 o
  -3   3  12      518.91      486.36      8.33 o
  -1   3  12     1033.03     1066.62     17.65 o
   1   3  12      452.30      471.29      8.77 o
   3   3  12      877.13      917.39     15.16 o
   5   3  12      528.01      542.98      9.07 o
 -12   4  12      276.97      333.27      7.77 o
 -10   4  12       94.58       93.10      3.55 o
  -8   4  12       48.17       51.79      2.30 o
  -6   4  12     1016.25     1000.40     15.57 o
  -4   4  12        4.15        8.10      1.60 o
  -2   4  12      524.26      506.08      8.40 o
   0   4  12      132.74      130.54      4.22 o
   2   4  12      661.84      668.90     11.39 o
   4   4  12      115.54      127.64      3.52 o
   6   4  12      301.11      304.31      7.04 o
 -11   5  12        5.36        6.61      2.63 o
  -9   5  12       17.98       19.42      1.79 o
  -7   5  12       16.19       19.17      1.84 o
  -5   5  12      115.72      111.78      3.65 o
  -3   5  12      340.49      349.29      5.72 o
  -1   5  12      146.54      152.85      4.94 o
   1   5  12       14.64        7.54      2.05 o
   3   5  12      210.11      214.27      4.42 o
  -8   6  12       62.70       62.77      2.21 o
  -6   6  12      114.32      114.68      2.97 o
  -4   6  12        2.33        3.42      1.10 o
  -2   6  12        3.77        2.72      1.36 o
   0   6  12       10.07        6.35      1.65 o
   2   6  12       68.10       75.50      2.85 o
  -5   7  12      160.44      169.63      4.26 o
  -3   7  12       22.65       30.16      3.15 o
  -1   7  12      608.19      643.64     10.61 o
 -11   1  13      543.68      564.11     11.36 o
  -9   1  13       23.91       20.46      2.30 o
  -7   1  13     1087.06     1083.14     17.87 o
  -5   1  13      195.58      189.09      3.76 o
  -3   1  13      443.18      413.77      7.18 o
  -1   1  13      212.87      205.53      5.70 o
   1   1  13      681.86      638.45     10.64 o
   3   1  13       21.37       25.60      2.30 o
   5   1  13       30.63       28.13      1.87 o
 -12   2  13      578.16      613.61     12.47 o
 -10   2  13       55.17       67.68      4.71 o
  -8   2  13      628.50      671.67     15.87 o
  -6   2  13       59.21       58.82      3.01 o
  -4   2  13     1426.23     1400.53     18.60 o
  -2   2  13       25.96       35.16      2.40 o
   0   2  13     1605.29     1690.30     29.01 o
   2   2  13      277.23      262.55      6.27 o
   4   2  13     1015.88     1045.04     15.66 o
 -11   3  13      246.38      272.71      7.97 o
  -9   3  13        9.96       11.99      2.87 o
  -7   3  13      382.41      365.88      8.00 o
  -5   3  13      687.41      670.79      9.63 o
  -3   3  13      266.83      250.50      5.25 o
  -1   3  13      118.59      115.94      4.28 o
   1   3  13      359.63      338.97      7.05 o
   3   3  13       78.05       75.52      3.35 o
   5   3  13       83.68       74.46      3.97 o
 -10   4  13        5.86        5.93      2.31 o
  -8   4  13       48.03       46.52      4.84 o
  -6   4  13       99.22      101.11      3.19 o
  -4   4  13        0.98        5.68      2.56 o
  -2   4  13      106.67      106.61      3.59 o
   0   4  13      242.86      261.09      5.63 o
   2   4  13       46.45       40.10      2.37 o
   4   4  13       72.15       95.00      4.31 o
  -9   5  13        3.60        3.39      1.89 o
  -7   5  13      147.88      148.75      3.48 o
  -5   5  13      399.17      432.36      7.39 o
  -3   5  13      279.54      282.73      5.30 o
  -1   5  13      558.56      611.81      9.53 o
   1   5  13      263.61      282.04      5.53 o
  -6   6  13        8.33       18.17      5.19 o
  -4   6  13       56.41       55.71      2.86 o
  -2   6  13       32.75       40.96      3.12 o
   0   6  13      491.04      539.15     10.22 o
 -10   0  14       71.16       79.84      3.98 o
  -8   0  14       67.59       69.43      5.82 o
  -6   0  14      221.27      232.68      7.21 o
  -4   0  14        2.03       13.34      9.96 o
  -2   0  14      338.86      346.55     11.00 o
   0   0  14       15.30       24.69      2.60 o
   2   0  14      633.76      606.06     22.82 o
   4   0  14        4.48        1.20      1.53 o
 -11   1  14      146.47      157.08      5.13 o
  -9   1  14      902.60      899.45     34.66 o
  -7   1  14       43.24       41.48      2.68 o
  -5   1  14      610.42      583.45      8.99 o
  -3   1  14      238.54      202.93      5.24 o
  -1   1  14      182.46      176.26      4.46 o
   1   1  14        7.14        6.65      1.51 o
   3   1  14      260.39      259.82      4.84 o
 -10   2  14      178.04      156.17      4.99 o
  -8   2  14       79.49       79.74      3.91 o
  -6   2  14      110.79      111.04      3.16 o
  -4   2  14       25.07       24.85      1.62 o
  -2   2  14        0.60        0.53      1.33 o
   0   2  14       31.92       36.07      3.02 o
   2   2  14        0.65        2.94      2.08 o
  -9   3  14      308.03      334.62      8.71 o
  -7   3  14      111.26      111.12      3.72 o
  -5   3  14       35.34       32.46      1.65 o
  -3   3  14      687.98      709.36     10.68 o
  -1   3  14       74.08       84.41      2.84 o
   1   3  14      286.75      293.90      6.50 o
  -8   4  14       74.91       81.92      3.67 o
  -6   4  14      333.36      321.57      6.54 o
  -4   4  14       63.29       59.15      2.45 o
  -2   4  14     1355.69     1447.87     21.17 o
   0   4  14        3.33        3.44      1.71 o
  -5   5  14       16.05       22.31      2.02 o
  -3   5  14      367.84      410.09      7.91 o
  -1   5  14        0.63        1.69      1.40 o
  -9   1  15        6.05        3.92      2.34 o
  -7   1  15       45.84       49.09      3.04 o
  -5   1  15      348.99      330.71      8.47 o
  -3   1  15       52.57       51.29      2.62 o
  -1   1  15       43.22       47.13      2.16 o
   1   1  15       35.98       37.99      3.37 o
  -8   2  15      492.21      534.49     12.04 o
  -6   2  15       48.05       44.86      2.13 o
  -4   2  15      546.38      553.36     10.87 o
  -2   2  15      202.02      204.70      4.34 o
   0   2  15      821.77      867.38     15.33 o
  -7   3  15      693.33      762.58     29.05 o
  -5   3  15       56.12       47.42      2.42 o
  -3   3  15       11.35        8.01      1.61 o
  -1   3  15       81.71       72.70      2.64 o
 
